# Supplementary material for: The small hive beetle’s capacity to disperse over long distances by flight
Source: Sci Rep. 2024 Jun 27;14:14859. doi: 10.1038/s41598-024-65434-1 (PMC11211503; doi:10.1038/s41598-024-65434-1)
Supplement: Supplementary file 2 — Supplementary Information 2. [file 41598_2024_65434_MOESM2_ESM.xlsx]

## Sheet: Blad5
DATA underlying the manuscript: The small hive beetle’s capacity to disperse over long distances by flight

## Sheet: ReplicateA-beetles
SHB	Time.REL	DateRECAP	DAY.Since.REL	LOC ID	Dist.M	Direction	Weight	Sex	Marked
1	2019-05-29 17:30:00	2017-05-30	1	R	0	0	13.3	1	1
2	2019-05-29 17:30:00	2017-05-30	1	R	0	0	17.1	1	1
3	2019-05-29 17:30:00	2017-05-30	1	R	0	0	6.5	0	1
4	2019-05-29 17:30:00	2017-05-30	1	R	0	0	13.2	0	1
5	2019-05-29 17:30:00	2017-05-30	1	R	0	0	14.8	1	1
6	2019-05-29 17:30:00	2017-05-30	1	R	0	0	13.6	0	1
7	2019-05-29 17:30:00	2017-05-30	1	R	0	0	11.5	1	1
8	2019-05-29 17:30:00	2017-05-30	1	R	0	0	12.6	0	1
9	2019-05-29 17:30:00	2017-05-30	1	R	0	0	14.2	1	1
10	2019-05-29 17:30:00	2017-05-30	1	R	0	0	15.1	0	1
11	2019-05-29 17:30:00	2017-05-30	1	R	0	0	12.4	0	1
12	2019-05-29 17:30:00	2017-05-30	1	R	0	0	14	1	1
13	2019-05-29 17:30:00	2017-05-30	1	R	0	0	11.1	0	1
14	2019-05-29 17:30:00	2017-05-30	1	R	0	0	14.7	1	1
15	2019-05-29 17:30:00	2017-05-30	1	R	0	0	11	1	1
16	2019-05-29 17:30:00	2017-05-30	1	R	0	0	14.4	1	1
17	2019-05-29 17:30:00	2017-05-30	1	R	0	0	13.9	0	1
18	2019-05-29 17:30:00	2017-05-30	1	R	0	0	14.4	1	1
19	2019-05-29 17:30:00	2017-05-30	1	R	0	0	13.2	1	1
20	2019-05-29 17:30:00	2017-05-30	1	R	0	0	14.3	1	1
21	2019-05-29 17:30:00	2017-05-30	1	R	0	0	12.5	1	1
22	2019-05-29 17:30:00	2017-05-30	1	R	0	0	6.9	0	1
23	2019-05-29 17:30:00	2017-05-30	1	R	0	0	14.2	0	1
24	2019-05-29 17:30:00	2017-05-30	1	R	0	0	15	0	1
25	2019-05-29 17:30:00	2017-05-30	1	R	0	0	10.7	0	1
26	2019-05-29 17:30:00	2017-05-30	1	R	0	0	11.7	0	1
27	2019-05-29 17:30:00	2017-05-30	1	R	0	0	15.4	0	1
28	2019-05-29 17:30:00	2017-05-30	1	R	0	0	11.4	0	1
29	2019-05-29 17:30:00	2017-05-30	1	R	0	0	17.7	1	1
30	2019-05-29 17:30:00	2017-05-30	1	R	0	0	12.8	0	1
31	2019-05-29 17:30:00	2017-05-30	1	R	0	0	13.1	0	1
32	2019-05-29 17:30:00	2017-05-30	1	R	0	0	14.9	1	1
33	2019-05-29 17:30:00	2017-05-30	1	R	0	0	14.8	0	1
34	2019-05-29 17:30:00	2017-05-30	1	R	0	0	13.7	0	1
35	2019-05-29 17:30:00	2017-05-30	1	R	0	0	14.5	1	1
36	2019-05-29 17:30:00	2017-05-30	1	R	0	0	13.5	0	1
37	2019-05-29 17:30:00	2017-05-30	1	R	0	0	13.1	1	1
38	2019-05-29 17:30:00	2017-05-30	1	R	0	0	12.1	0	1
39	2019-05-29 17:30:00	2017-05-30	1	R	0	0	14.6	0	1
40	2019-05-29 17:30:00	2017-05-30	1	R	0	0	12.8	1	1
41	2019-05-29 17:30:00	2017-05-30	1	R	0	0	13.2	0	1
42	2019-05-29 17:30:00	2017-05-30	1	R	0	0	12.8	0	1
43	2019-05-29 17:30:00	2017-05-30	1	R	0	0	6.5	0	1
44	2019-05-29 17:30:00	2017-05-30	1	R	0	0	12.8	0	1
45	2019-05-29 17:30:00	2017-05-30	1	R	0	0	16.4	1	1
46	2019-05-29 17:30:00	2017-05-30	1	R	0	0	12.6	0	1
47	2019-05-29 17:30:00	2017-05-30	1	R	0	0	11.9	0	1
48	2019-05-29 17:30:00	2017-05-30	1	R	0	0	16.4	1	1
49	2019-05-29 17:30:00	2017-05-30	1	R	0	0	14.5	1	1
50	2019-05-29 17:30:00	2017-05-30	1	R	0	0	5.1	0	1
51	2019-05-29 17:30:00	2017-05-30	1	R	0	0	11.9	0	1
52	2019-05-29 17:30:00	2017-05-30	1	R	0	0	15	0	1
53	2019-05-29 17:30:00	2017-05-30	1	R	0	0	4.4	0	1
54	2019-05-29 17:30:00	2017-05-30	1	R	0	0	16.1	1	1
55	2019-05-29 17:30:00	2017-05-30	1	R	0	0	11.4	0	1
56	2019-05-29 17:30:00	2017-05-30	1	R	0	0	14.1	1	1
57	2019-05-29 17:30:00	2017-05-30	1	R	0	0	11.4	0	1
58	2019-05-29 17:30:00	2017-05-30	1	R	0	0	14.8	1	1
59	2019-05-29 17:30:00	2017-05-30	1	R	0	0	12.2	1	1
60	2019-05-29 17:30:00	2017-05-30	1	R	0	0	14.5	1	1
61	2019-05-29 17:30:00	2017-05-30	1	R	0	0	12.4	0	1
62	2019-05-29 17:30:00	2017-05-30	1	R	0	0	6.6	0	1
63	2019-05-29 17:30:00	2017-05-30	1	R	0	0	4.1		1
64	2019-05-29 17:30:00	2017-05-30	1	R	0	0	10.9	0	1
65	2019-05-29 17:30:00	2017-05-30	1	R	0	0	11.2	0	1
66	2019-05-29 17:30:00	2017-05-30	1	R	0	0	5.4	1	1
67	2019-05-29 17:30:00	2017-05-30	1	R	0	0	3.6	0	1
68	2019-05-29 17:30:00	2017-05-30	1	R	0	0	10.9	0	1
69	2019-05-29 17:30:00	2017-05-30	1	R	0	0	11.2	1	1
70	2019-05-29 17:30:00	2017-05-30	1	R	0	0	11.8	1	1
71	2019-05-29 17:30:00	2017-05-30	1	R	0	0	13.9	1	1
72	2019-05-29 17:30:00	2017-05-30	1	R	0	0	10.7	0	1
73	2019-05-29 17:30:00	2017-05-30	1	R	0	0	13.1	0	1
74	2019-05-29 17:30:00	2017-05-30	1	R	0	0	6.7	1	1
75	2019-05-29 17:30:00	2017-05-30	1	R	0	0	8.6	1	1
76	2019-05-29 17:30:00	2017-05-30	1	R	0	0	14.7	1	1
77	2019-05-29 17:30:00	2017-05-30	1	R	0	0	14.4	0	1
78	2019-05-29 17:30:00	2017-05-30	1	R	0	0	12.8	0	1
79	2019-05-29 17:30:00	2017-05-30	1	R	0	0	11.7	0	1
80	2019-05-29 17:30:00	2017-05-30	1	R	0	0	12.9	0	1
81	2019-05-29 17:30:00	2017-05-30	1	R	0	0	14.5	0	1
82	2019-05-29 17:30:00	2017-05-30	1	R	0	0	15.9	1	1
83	2019-05-29 17:30:00	2017-05-30	1	R	0	0	13.3	0	1
84	2019-05-29 17:30:00	2017-05-30	1	R	0	0	12.2	0	1
85	2019-05-29 17:30:00	2017-05-30	1	R	0	0	11.5	0	1
86	2019-05-29 17:30:00	2017-05-30	1	R	0	0	12.4	0	1
87	2019-05-29 17:30:00	2017-05-30	1	R	0	0	12.9	1	1
88	2019-05-29 17:30:00	2017-05-30	1	R	0	0	15.6	1	1
89	2019-05-29 17:30:00	2017-05-30	1	R	0	0	13.9	0	1
90	2019-05-29 17:30:00	2017-05-30	1	R	0	0	17.5	1	1
91	2019-05-29 17:30:00	2017-05-30	1	R	0	0	14	0	1
92	2019-05-29 17:30:00	2017-05-30	1	R	0	0	12.8	1	1
93	2019-05-29 17:30:00	2017-05-30	1	R	0	0	12.2	1	1
94	2019-05-29 17:30:00	2017-05-30	1	R	0	0	15.7	1	1
95	2019-05-29 17:30:00	2017-05-30	1	R	0	0	14.8	0	1
96	2019-05-29 17:30:00	2017-05-30	1	R	0	0	12.2	0	1
97	2019-05-29 17:30:00	2017-05-30	1	R	0	0	15.9	1	1
98	2019-05-29 17:30:00	2017-05-30	1	R	0	0	12	0	1
99	2019-05-29 17:30:00	2017-05-30	1	R	0	0	15.8	1	1
100	2019-05-29 17:30:00	2017-05-30	1	R	0	0	13.6	0	1
101	2019-05-29 17:30:00	2017-05-30	1	R	0	0	15.3	1	1
102	2019-05-29 17:30:00	2017-05-30	1	R	0	0	14.6	0	1
103	2019-05-29 17:30:00	2017-05-30	1	R	0	0	17.1	0	1
104	2019-05-29 17:30:00	2017-05-30	1	R	0	0	18.1	1	1
105	2019-05-29 17:30:00	2017-05-30	1	R	0	0	16.1	1	1
106	2019-05-29 17:30:00	2017-05-30	1	R	0	0	13.7		1
107	2019-05-29 17:30:00	2017-05-30	1	R	0	0	15.8	1	1
108	2019-05-29 17:30:00	2017-05-30	1	R	0	0	14.7	1	1
109	2019-05-29 17:30:00	2017-05-30	1	R	0	0	12.1	1	1
110	2019-05-29 17:30:00	2017-05-30	1	R	0	0	13.2	0	1
111	2019-05-29 17:30:00	2017-05-30	1	R	0	0	14.8	0	1
112	2019-05-29 17:30:00	2017-05-30	1	R	0	0	13.6	1	1
113	2019-05-29 17:30:00	2017-05-30	1	R	0	0	16.5	1	1
114	2019-05-29 17:30:00	2017-05-30	1	R	0	0	14.2	1	1
115	2019-05-29 17:30:00	2017-05-30	1	R	0	0	13.9	0	1
116	2019-05-29 17:30:00	2017-05-30	1	R	0	0	16	0	1
117	2019-05-29 17:30:00	2017-05-30	1	R	0	0	13.7	0	1
118	2019-05-29 17:30:00	2017-05-30	1	R	0	0	13.2	0	1
119	2019-05-29 17:30:00	2017-05-30	1	R	0	0	14.9	0	1
120	2019-05-29 17:30:00	2017-05-30	1	R	0	0	13.9	1	1
121	2019-05-29 17:30:00	2017-05-30	1	R	0	0	11.3	0	1
122	2019-05-29 17:30:00	2017-05-30	1	R	0	0	13.8	0	1
123	2019-05-29 17:30:00	2017-05-30	1	R	0	0	15.2	1	1
124	2019-05-29 17:30:00	2017-05-30	1	R	0	0	16.2	1	1
125	2019-05-29 17:30:00	2017-05-30	1	R	0	0	17.6	1	1
126	2019-05-29 17:30:00	2017-05-30	1	R	0	0	13.7	1	1
127	2019-05-29 17:30:00	2017-05-30	1	R	0	0	13.1	0	1
128	2019-05-29 17:30:00	2017-05-30	1	R	0	0	15	0	1
129	2019-05-29 17:30:00	2017-05-30	1	R	0	0	15.8	1	1
130	2019-05-29 17:30:00	2017-05-30	1	R	0	0	13.6	1	1
131	2019-05-29 17:30:00	2017-05-30	1	R	0	0	11.8	0	1
132	2019-05-29 17:30:00	2017-05-30	1	R	0	0	11.5	0	1
133	2019-05-29 17:30:00	2017-05-30	1	R	0	0	13.4	1	1
134	2019-05-29 17:30:00	2017-05-30	1	R	0	0	14.5	0	1
135	2019-05-29 17:30:00	2017-05-30	1	R	0	0	13.7	1	1
136	2019-05-29 17:30:00	2017-05-30	1	R	0	0	12.5	0	1
137	2019-05-29 17:30:00	2017-05-30	1	R	0	0	13.1	0	1
138	2019-05-29 17:30:00	2017-05-30	1	R	0	0	12.2	0	1
139	2019-05-29 17:30:00	2017-05-30	1	R	0	0	12.1	0	1
140	2019-05-29 17:30:00	2017-05-30	1	R	0	0	14.9	1	1
141	2019-05-29 17:30:00	2017-05-30	1	R	0	0	12.6	0	1
142	2019-05-29 17:30:00	2017-05-30	1	R	0	0	14.7	1	1
143	2019-05-29 17:30:00	2017-05-30	1	R	0	0	14.1	0	1
144	2019-05-29 17:30:00	2017-05-30	1	R	0	0	14.8	0	1
145	2019-05-29 17:30:00	2017-05-30	1	R	0	0	12.1	0	1
146	2019-05-29 17:30:00	2017-05-30	1	R	0	0	14.5	1	1
147	2019-05-29 17:30:00	2017-05-30	1	R	0	0	12.6	0	1
148	2019-05-29 17:30:00	2017-05-30	1	R	0	0	11.7	0	1
149	2019-05-29 17:30:00	2017-05-30	1	R	0	0	11.7	0	1
150	2019-05-29 17:30:00	2017-05-30	1	R	0	0	10.7	0	1
151	2019-05-29 17:30:00	2017-05-30	1	R	0	0	11.5	0	1
152	2019-05-29 17:30:00	2017-05-30	1	R	0	0	12.9	0	1
153	2019-05-29 17:30:00	2017-05-30	1	R	0	0	11.8	0	1
154	2019-05-29 17:30:00	2017-05-30	1	R	0	0	14.7	1	1
155	2019-05-29 17:30:00	2017-05-30	1	R	0	0	12.8	1	1
156	2019-05-29 17:30:00	2017-05-30	1	R	0	0	12.7	0	1
157	2019-05-29 17:30:00	2017-05-30	1	R	0	0	12.5	0	1
158	2019-05-29 17:30:00	2017-05-30	1	R	0	0	10.9	0	1
159	2019-05-29 17:30:00	2017-05-30	1	R	0	0	13.7	1	1
160	2019-05-29 17:30:00	2017-05-30	1	R	0	0	14.6	0	1
161	2019-05-29 17:30:00	2017-05-30	1	R	0	0	11	0	1
162	2019-05-29 17:30:00	2017-05-30	1	R	0	0	12	0	1
163	2019-05-29 17:30:00	2017-05-30	1	R	0	0	12.4	0	1
164	2019-05-29 17:30:00	2017-05-30	1	R	0	0	13.6	0	1
165	2019-05-29 17:30:00	2017-05-30	1	R	0	0	10.1	0	1
166	2019-05-29 17:30:00	2017-05-30	1	R	0	0	14.2	1	1
167	2019-05-29 17:30:00	2017-05-30	1	R	0	0	13.8	1	1
168	2019-05-29 17:30:00	2017-05-30	1	R	0	0	11.8	0	1
169	2019-05-29 17:30:00	2017-05-30	1	R	0	0	13.3	1	1
170	2019-05-29 17:30:00	2017-05-30	1	R	0	0	14.5	0	1
171	2019-05-29 17:30:00	2017-05-30	1	R	0	0	15.6	1	1
172	2019-05-29 17:30:00	2017-05-30	1	R	0	0	13	0	1
173	2019-05-29 17:30:00	2017-05-30	1	R	0	0	14.8	0	1
174	2019-05-29 17:30:00	2017-05-30	1	R	0	0	13.4	0	1
175	2019-05-29 17:30:00	2017-05-30	1	R	0	0	14.8	1	1
176	2019-05-29 17:30:00	2017-05-30	1	R	0	0	12.8	0	1
177	2019-05-29 17:30:00	2017-05-30	1	R	0	0	13.8	1	1
178	2019-05-29 17:30:00	2017-05-30	1	R	0	0	13.9	1	1
179	2019-05-29 17:30:00	2017-05-30	1	R	0	0	16.6	1	1
180	2019-05-29 17:30:00	2017-05-30	1	R	0	0	15.1	1	1
181	2019-05-29 17:30:00	2017-05-30	1	R	0	0	11.3	0	1
182	2019-05-29 17:30:00	2017-05-30	1	R	0	0	13.6	0	1
183	2019-05-29 17:30:00	2017-05-30	1	R	0	0	15.3	1	1
184	2019-05-29 17:30:00	2017-05-30	1	R	0	0	16.5	1	1
185	2019-05-29 17:30:00	2017-05-30	1	R	0	0	12.3	0	1
186	2019-05-29 17:30:00	2017-05-30	1	R	0	0	17.1	1	1
187	2019-05-29 17:30:00	2017-05-30	1	R	0	0	12.5	0	1
188	2019-05-29 17:30:00	2017-05-30	1	R	0	0	14.6	0	1
189	2019-05-29 17:30:00	2017-05-30	1	R	0	0	13.2	0	1
190	2019-05-29 17:30:00	2017-05-30	1	R	0	0	12	0	1
191	2019-05-29 17:30:00	2017-05-30	1	R	0	0	16.1	1	1
192	2019-05-29 17:30:00	2017-05-30	1	R	0	0	22.4	1	1
193	2019-05-29 17:30:00	2017-05-30	1	R	0	0	13.3	0	1
194	2019-05-29 17:30:00	2017-05-30	1	R	0	0	15.6	1	1
195	2019-05-29 17:30:00	2017-05-30	1	R	0	0	15.9	0	1
196	2019-05-29 17:30:00	2017-05-30	1	R	0	0	10.5	1	1
197	2019-05-29 17:30:00	2017-05-30	1	R	0	0	12.4	1	1
198	2019-05-29 17:30:00	2017-05-30	1	R	0	0	14	0	1
199	2019-05-29 17:30:00	2017-05-30	1	R	0	0	12.2	1	1
200	2019-05-29 17:30:00	2017-05-30	1	R	0	0	13.1	1	1
201	2019-05-29 17:30:00	2017-05-30	1	R	0	0	15.7	1	1
202	2019-05-29 17:30:00	2017-05-30	1	R	0	0	12.7	1	1
203	2019-05-29 17:30:00	2017-05-30	1	R	0	0	14.5	1	1
204	2019-05-29 17:30:00	2017-05-30	1	R	0	0	14.5	1	1
205	2019-05-29 17:30:00	2017-05-30	1	R	0	0	13.2	1	1
206	2019-05-29 17:30:00	2017-05-30	1	R	0	0	12.1	0	1
207	2019-05-29 17:30:00	2017-05-30	1	R	0	0	13.4	1	1
208	2019-05-29 17:30:00	2017-05-30	1	R	0	0	13.1	1	1
209	2019-05-29 17:30:00	2017-05-30	1	R	0	0	13.4	0	1
210	2019-05-29 17:30:00	2017-05-30	1	R	0	0	13.4	0	1
211	2019-05-29 17:30:00	2017-05-30	1	R	0	0	14.7	1	1
212	2019-05-29 17:30:00	2017-05-30	1	R	0	0	15.9	1	1
213	2019-05-29 17:30:00	2017-05-30	1	R	0	0	14	0	1
214	2019-05-29 17:30:00	2017-05-30	1	R	0	0	12.5	1	1
215	2019-05-29 17:30:00	2017-05-30	1	R	0	0	10.4	1	1
216	2019-05-29 17:30:00	2017-05-30	1	R	0	0	15.1	1	1
217	2019-05-29 17:30:00	2017-05-30	1	R	0	0	15.5	1	1
218	2019-05-29 17:30:00	2017-05-30	1	R	0	0	12.3	0	1
219	2019-05-29 17:30:00	2017-05-30	1	R	0	0	12.4	0	1
220	2019-05-29 17:30:00	2017-05-30	1	R	0	0	12.2	1	1
221	2019-05-29 17:30:00	2017-05-30	1	R	0	0	15.4	1	1
222	2019-05-29 17:30:00	2017-05-30	1	R	0	0	15.5	1	1
223	2019-05-29 17:30:00	2017-05-30	1	R	0	0	13.9	1	1
224	2019-05-29 17:30:00	2017-05-30	1	R	0	0	12.4	0	1
225	2019-05-29 17:30:00	2017-05-30	1	R	0	0	11.4	0	1
226	2019-05-29 17:30:00	2017-05-30	1	R	0	0	12.5	0	1
227	2019-05-29 17:30:00	2017-05-30	1	R	0	0	15.1	1	1
228	2019-05-29 17:30:00	2017-05-30	1	R	0	0	16.3	1	1
229	2019-05-29 17:30:00	2017-05-30	1	R	0	0	14.4	1	1
230	2019-05-29 17:30:00	2017-05-30	1	R	0	0	16.3	1	1
231	2019-05-29 17:30:00	2017-05-30	1	R	0	0	12	0	1
232	2019-05-29 17:30:00	2017-05-30	1	R	0	0	12.8	1	1
233	2019-05-29 17:30:00	2017-05-30	1	R	0	0	13.2	0	1
234	2019-05-29 17:30:00	2017-05-30	1	R	0	0	12	1	1
235	2019-05-29 17:30:00	2017-05-30	1	R	0	0	15.4	1	1
236	2019-05-29 17:30:00	2017-05-30	1	R	0	0	13.2	1	1
237	2019-05-29 17:30:00	2017-05-30	1	R	0	0	11.3	1	1
238	2019-05-29 17:30:00	2017-05-30	1	R	0	0	12.3	1	1
239	2019-05-29 17:30:00	2017-05-30	1	R	0	0	11.9	0	1
240	2019-05-29 17:30:00	2017-05-30	1	R	0	0	14	0	1
241	2019-05-29 17:30:00	2017-05-30	1	R	0	0	12.6	0	1
242	2019-05-29 17:30:00	2017-05-30	1	R	0	0	15.9	1	1
243	2019-05-29 17:30:00	2017-05-30	1	R	0	0	13.6	1	1
244	2019-05-29 17:30:00	2017-05-30	1	R	0	0	11.5	1	1
245	2019-05-29 17:30:00	2017-05-30	1	R	0	0	10.5	0	1
246	2019-05-29 17:30:00	2017-05-30	1	R	0	0	15	1	1
247	2019-05-29 17:30:00	2017-05-30	1	R	0	0	12.5	1	1
248	2019-05-29 17:30:00	2017-05-30	1	R	0	0	15	1	1
249	2019-05-29 17:30:00	2017-05-30	1	R	0	0	12.5	1	1
250	2019-05-29 17:30:00	2017-05-30	1	R	0	0	12	0	1
251	2019-05-29 17:30:00	2017-05-30	1	R	0	0	15.1	1	1
252	2019-05-29 17:30:00	2017-05-30	1	R	0	0	17.8	1	1
253	2019-05-29 17:30:00	2017-05-30	1	R	0	0	11.9	0	1
254	2019-05-29 17:30:00	2017-05-30	1	R	0	0	16.7	1	1
255	2019-05-29 17:30:00	2017-05-30	1	R	0	0	12.2	0	1
256	2019-05-29 17:30:00	2017-05-30	1	R	0	0	11.2	1	1
257	2019-05-29 17:30:00	2017-05-30	1	R	0	0	10.3	0	1
258	2019-05-29 17:30:00	2017-05-30	1	R	0	0	12.8	1	1
259	2019-05-29 17:30:00	2017-05-30	1	R	0	0	13.6	1	1
260	2019-05-29 17:30:00	2017-05-30	1	R	0	0	12	0	1
261	2019-05-29 17:30:00	2017-05-30	1	R	0	0	12.1	0	1
262	2019-05-29 17:30:00	2017-05-30	1	R	0	0	12.7	0	1
263	2019-05-29 17:30:00	2017-05-30	1	R	0	0	14.6	1	1
264	2019-05-29 17:30:00	2017-05-30	1	R	0	0	11.3	0	1
265	2019-05-29 17:30:00	2017-05-30	1	R	0	0	13.4	1	1
266	2019-05-29 17:30:00	2017-05-30	1	R	0	0	14.1	0	1
267	2019-05-29 17:30:00	2017-05-30	1	R	0	0	11.42	0	1
268	2019-05-29 17:30:00	2017-05-30	1	R	0	0	15.9	1	1
269	2019-05-29 17:30:00	2017-05-30	1	R	0	0	16.6	1	1
270	2019-05-29 17:30:00	2017-05-30	1	R	0	0	15.7	1	1
271	2019-05-29 17:30:00	2017-05-30	1	R	0	0	14.5	0	1
272	2019-05-29 17:30:00	2017-05-30	1	R	0	0	14.2	0	1
273	2019-05-29 17:30:00	2017-05-30	1	R	0	0	15.7	0	1
274	2019-05-29 17:30:00	2017-05-30	1	R	0	0	11.3	0	1
275	2019-05-29 17:30:00	2017-05-30	1	R	0	0	13.8	1	1
276	2019-05-29 17:30:00	2017-05-30	1	R	0	0	15.4	1	1
277	2019-05-29 17:30:00	2017-05-30	1	R	0	0	13.5	0	1
278	2019-05-29 17:30:00	2017-05-30	1	R	0	0	14.5	1	1
279	2019-05-29 17:30:00	2017-05-30	1	R	0	0	13	1	1
280	2019-05-29 17:30:00	2017-05-30	1	R	0	0	12.1	1	1
281	2019-05-29 17:30:00	2017-05-30	1	R	0	0	13	0	1
282	2019-05-29 17:30:00	2017-05-30	1	R	0	0	13.9	1	1
283	2019-05-29 17:30:00	2017-05-30	1	R	0	0	12.2	0	1
284	2019-05-29 17:30:00	2017-05-30	1	R	0	0	15.7	1	1
285	2019-05-29 17:30:00	2017-05-30	1	R	0	0	14.5	1	1
286	2019-05-29 17:30:00	2017-05-30	1	R	0	0	14.4	1	1
287	2019-05-29 17:30:00	2017-05-30	1	R	0	0	13.1	0	1
288	2019-05-29 17:30:00	2017-05-30	1	R	0	0	11.9	0	1
289	2019-05-29 17:30:00	2017-05-30	1	R	0	0	11.4	0	1
290	2019-05-29 17:30:00	2017-05-30	1	R	0	0	14.4	0	1
291	2019-05-29 17:30:00	2017-05-30	1	R	0	0	12.3	0	1
292	2019-05-29 17:30:00	2017-05-30	1	R	0	0	10	1	1
293	2019-05-29 17:30:00	2017-05-30	1	R	0	0	12.5	0	1
294	2019-05-29 17:30:00	2017-05-30	1	R	0	0	11.3	0	1
295	2019-05-29 17:30:00	2017-05-30	1	R	0	0	8.7	0	1
296	2019-05-29 17:30:00	2017-05-30	1	R	0	0	14.3	0	1
297	2019-05-29 17:30:00	2017-05-30	1	R	0	0	10.1	0	1
298	2019-05-29 17:30:00	2017-05-30	1	R	0	0	12.6	0	1
299	2019-05-29 17:30:00	2017-05-30	1	R	0	0	11.3	0	1
300	2019-05-29 17:30:00	2017-05-30	1	R	0	0	14	0	1
301	2019-05-29 17:30:00	2017-05-30	1	R	0	0	13.1	0	1
302	2019-05-29 17:30:00	2017-05-30	1	R	0	0	12	1	1
303	2019-05-29 17:30:00	2017-05-30	1	R	0	0	13.9	1	1
304	2019-05-29 17:30:00	2017-05-30	1	R	0	0	10.9	0	1
305	2019-05-29 17:30:00	2017-05-30	1	R	0	0	10.9	0	1
306	2019-05-29 17:30:00	2017-05-30	1	R	0	0	11.9	0	1
307	2019-05-29 17:30:00	2017-05-30	1	R	0	0	17.1	1	1
308	2019-05-29 17:30:00	2017-05-30	1	R	0	0	11.8	0	1
309	2019-05-29 17:30:00	2017-05-30	1	R	0	0	16.9	1	1
310	2019-05-29 17:30:00	2017-05-30	1	R	0	0	11.1	0	1
311	2019-05-29 17:30:00	2017-05-30	1	R	0	0	14	1	1
312	2019-05-29 17:30:00	2017-05-30	1	R	0	0	13	1	1
313	2019-05-29 17:30:00	2017-05-30	1	R	0	0	14.7	1	1
314	2019-05-29 17:30:00	2017-05-30	1	R	0	0	12.8	0	1
315	2019-05-29 17:30:00	2017-05-30	1	R	0	0	13.7	1	1
316	2019-05-29 17:30:00	2017-05-30	1	R	0	0	13.8	0	1
317	2019-05-29 17:30:00	2017-05-30	1	R	0	0	12.3	1	1
318	2019-05-29 17:30:00	2017-05-30	1	R	0	0	15	1	1
319	2019-05-29 17:30:00	2017-05-30	1	R	0	0	82.8	1	1
320	2019-05-29 17:30:00	2017-05-30	1	R	0	0	14.2	0	1
321	2019-05-29 17:30:00	2017-05-30	1	R	0	0	11.6	0	1
322	2019-05-29 17:30:00	2017-05-30	1	R	0	0	10.7	1	1
323	2019-05-29 17:30:00	2017-05-30	1	R	0	0	13.9	0	1
324	2019-05-29 17:30:00	2017-05-30	1	R	0	0	13.8	1	1
325	2019-05-29 17:30:00	2017-05-30	1	R	0	0	13.1	0	1
326	2019-05-29 17:30:00	2017-05-30	1	R	0	0	13.8	1	1
327	2019-05-29 17:30:00	2017-05-30	1	R	0	0	15.8	1	1
328	2019-05-29 17:30:00	2017-05-30	1	R	0	0	11.5	1	1
329	2019-05-29 17:30:00	2017-05-30	1	R	0	0	11.7	1	1
330	2019-05-29 17:30:00	2017-05-30	1	R	0	0	15.6	1	1
331	2019-05-29 17:30:00	2017-05-30	1	R	0	0	11.3	0	1
332	2019-05-29 17:30:00	2017-05-30	1	R	0	0	11.9	1	1
333	2019-05-29 17:30:00	2017-05-30	1	R	0	0	11.8	0	1
334	2019-05-29 17:30:00	2017-05-30	1	R	0	0	13.6	0	1
335	2019-05-29 17:30:00	2017-05-30	1	R	0	0	11.6	0	1
336	2019-05-29 17:30:00	2017-05-30	1	R	0	0	13.3	1	1
337	2019-05-29 17:30:00	2017-05-30	1	R	0	0	15.1	1	1
338	2019-05-29 17:30:00	2017-05-30	1	R	0	0	11.1	0	1
339	2019-05-29 17:30:00	2017-05-30	1	R	0	0	11.8	0	1
340	2019-05-29 17:30:00	2017-05-30	1	R	0	0	12.5	0	1
341	2019-05-29 17:30:00	2017-05-30	1	R	0	0	12	1	1
342	2019-05-29 17:30:00	2017-05-30	1	R	0	0	9.1	0	1
343	2019-05-29 17:30:00	2017-05-30	1	R	0	0	12	0	1
344	2019-05-29 17:30:00	2017-05-30	1	R	0	0	11.3	0	1
345	2019-05-29 17:30:00	2017-05-30	1	R	0	0	10.9	1	1
346	2019-05-29 17:30:00	2017-05-30	1	R	0	0	14.1	1	1
347	2019-05-29 17:30:00	2017-05-30	1	R	0	0	10.8	0	1
348	2019-05-29 17:30:00	2017-05-30	1	R	0	0	13	0	1
349	2019-05-29 17:30:00	2017-05-30	1	R	0	0	13.7	1	1
350	2019-05-29 17:30:00	2017-05-30	1	R	0	0	11.4	1	1
351	2019-05-29 17:30:00	2017-05-30	1	R	0	0	12.8	0	1
352	2019-05-29 17:30:00	2017-05-30	1	R	0	0	15.5	1	1
353	2019-05-29 17:30:00	2017-05-30	1	R	0	0	11	0	1
354	2019-05-29 17:30:00	2017-05-30	1	R	0	0	11.6	0	1
355	2019-05-29 17:30:00	2017-05-30	1	R	0	0	14.6	1	1
356	2019-05-29 17:30:00	2017-05-30	1	R	0	0	11.4	0	1
357	2019-05-29 17:30:00	2017-05-30	1	R	0	0	13.1	1	1
358	2019-05-29 17:30:00	2017-05-31	2	R	0	0	14.2	0	1
359	2019-05-29 17:30:00	2017-05-31	2	R	0	0	14.5	1	1
360	2019-05-29 17:30:00	2017-05-31	2	R	0	0	14.1	0	1
361	2019-05-29 17:30:00	2017-05-31	2	R	0	0	13.7	0	1
362	2019-05-29 17:30:00	2017-05-31	2	R	0	0	13	0	1
363	2019-05-29 17:30:00	2017-05-31	2	R	0	0	16.4	1	1
364	2019-05-29 17:30:00	2017-05-31	2	R	0	0	15.4	0	1
365	2019-05-29 17:30:00	2017-05-31	2	R	0	0	10.3	0	1
366	2019-05-29 17:30:00	2017-05-31	2	R	0	0	10.4	0	1
367	2019-05-29 17:30:00	2017-05-31	2	R	0	0	14.1	0	1
368	2019-05-29 17:30:00	2017-05-31	2	R	0	0	12.8	1	1
369	2019-05-29 17:30:00	2017-05-31	2	R	0	0	14.9	1	1
370	2019-05-29 17:30:00	2017-05-31	2	R	0	0	14.4	1	1
371	2019-05-29 17:30:00	2017-05-31	2	R	0	0	13.6	0	1
372	2019-05-29 17:30:00	2017-05-31	2	R	0	0	18.9	1	1
373	2019-05-29 17:30:00	2017-05-31	2	R	0	0	14.3	0	1
374	2019-05-29 17:30:00	2017-05-31	2	R	0	0	14.2	0	1
375	2019-05-29 17:30:00	2017-05-31	2	R	0	0	12.5	0	1
376	2019-05-29 17:30:00	2017-05-31	2	R	0	0	15.2	1	1
377	2019-05-29 17:30:00	2017-05-31	2	R	0	0	16.9	1	1
378	2019-05-29 17:30:00	2017-05-31	2	R	0	0	15.7	1	1
379	2019-05-29 17:30:00	2017-05-31	2	R	0	0	12.5	0	1
380	2019-05-29 17:30:00	2017-05-31	2	R	0	0	14.9	1	1
381	2019-05-29 17:30:00	2017-05-31	2	R	0	0	12.5	0	1
382	2019-05-29 17:30:00	2017-05-31	2	R	0	0	11	0	1
383	2019-05-29 17:30:00	2017-05-31	2	R	0	0	13.5	1	1
384	2019-05-29 17:30:00	2017-05-31	2	R	0	0	13.4	0	1
385	2019-05-29 17:30:00	2017-05-31	2	R	0	0	13.7	0	1
386	2019-05-29 17:30:00	2017-05-31	2	R	0	0	12.1	0	1
387	2019-05-29 17:30:00	2017-05-31	2	R	0	0	14.4	1	1
388	2019-05-29 17:30:00	2017-05-31	2	R	0	0	16.2	1	1
389	2019-05-29 17:30:00	2017-05-31	2	R	0	0	14.4	1	1
390	2019-05-29 17:30:00	2017-05-31	2	R	0	0	12.7	0	1
391	2019-05-29 17:30:00	2017-05-31	2	R	0	0	12.8	1	1
392	2019-05-29 17:30:00	2017-05-31	2	R	0	0	11.8	1	1
393	2019-05-29 17:30:00	2017-05-31	2	R	0	0	16.7	1	1
394	2019-05-29 17:30:00	2017-05-31	2	R	0	0	13.7	1	1
395	2019-05-29 17:30:00	2017-05-31	2	R	0	0	12.9	1	1
396	2019-05-29 17:30:00	2017-05-31	2	R	0	0	13.8	1	1
397	2019-05-29 17:30:00	2017-05-31	2	R	0	0	12.4	0	1
398	2019-05-29 17:30:00	2017-05-31	2	R	0	0	12.7	1	1
399	2019-05-29 17:30:00	2017-05-31	2	R	0	0	14.3	1	1
400	2019-05-29 17:30:00	2017-05-31	2	R	0	0	11.6	0	1
401	2019-05-29 17:30:00	2017-05-31	2	R	0	0	12.2	0	1
402	2019-05-29 17:30:00	2017-05-31	2	R	0	0	12.3	0	1
403	2019-05-29 17:30:00	2017-05-31	2	R	0	0	10.1	0	1
404	2019-05-29 17:30:00	2017-05-31	2	R	0	0	12	1	1
405	2019-05-29 17:30:00	2017-05-31	2	R	0	0	11	1	1
406	2019-05-29 17:30:00	2017-05-31	2	R	0	0	14.2	1	1
407	2019-05-29 17:30:00	2017-05-31	2	R	0	0	15.6	1	1
408	2019-05-29 17:30:00	2017-05-31	2	R	0	0	14.4	1	1
409	2019-05-29 17:30:00	2017-05-31	2	R	0	0	13.8	0	1
410	2019-05-29 17:30:00	2017-05-31	2	R	0	0	11.4	0	1
411	2019-05-29 17:30:00	2017-05-31	2	R	0	0	14.1	1	1
412	2019-05-29 17:30:00	2017-05-31	2	R	0	0	11.7	0	1
413	2019-05-29 17:30:00	2017-05-31	2	R	0	0	15.7	1	1
414	2019-05-29 17:30:00	2017-05-31	2	R	0	0	11.8	0	1
415	2019-05-29 17:30:00	2017-05-31	2	R	0	0	14	0	1
416	2019-05-29 17:30:00	2017-05-31	2	R	0	0	15.5	1	1
417	2019-05-29 17:30:00	2017-05-31	2	R	0	0	14.9	1	1
418	2019-05-29 17:30:00	2017-05-31	2	R	0	0	11.5	0	1
419	2019-05-29 17:30:00	2017-05-31	2	R	0	0	11.5	0	1
420	2019-05-29 17:30:00	2017-05-31	2	R	0	0	11.1	0	1
421	2019-05-29 17:30:00	2017-05-31	2	R	0	0	12.5	1	1
422	2019-05-29 17:30:00	2017-05-31	2	R	0	0	11.7	0	1
423	2019-05-29 17:30:00	2017-05-31	2	R	0	0	13.3	1	1
424	2019-05-29 17:30:00	2017-05-31	2	R	0	0	13.4	0	1
425	2019-05-29 17:30:00	2017-05-31	2	R	0	0	13.2	0	1
426	2019-05-29 17:30:00	2017-05-31	2	R	0	0	9.3	0	1
427	2019-05-29 17:30:00	2017-05-31	2	R	0	0	12.4	0	1
428	2019-05-29 17:30:00	2017-05-31	2	R	0	0	13.2	0	1
429	2019-05-29 17:30:00	2017-05-31	2	R	0	0	11.4	0	1
430	2019-05-29 17:30:00	2017-05-31	2	R	0	0	12.7	1	1
431	2019-05-29 17:30:00	2017-05-31	2	R	0	0	14.9	0	1
432	2019-05-29 17:30:00	2017-05-31	2	R	0	0	14.5	1	1
433	2019-05-29 17:30:00	2017-05-31	2	R	0	0	13.9	1	1
434	2019-05-29 17:30:00	2017-05-31	2	R	0	0	11.5	0	1
435	2019-05-29 17:30:00	2017-05-31	2	R	0	0	12.9	0	1
436	2019-05-29 17:30:00	2017-05-31	2	R	0	0	11.2	0	1
437	2019-05-29 17:30:00	2017-05-31	2	R	0	0	11.8	0	1
438	2019-05-29 17:30:00	2017-05-31	2	R	0	0	12.1	1	1
439	2019-05-29 17:30:00	2017-05-31	2	R	0	0	11.2	1	1
440	2019-05-29 17:30:00	2017-05-31	2	R	0	0	12.5	0	1
441	2019-05-29 17:30:00	2017-05-31	2	R	0	0	15.1	1	1
442	2019-05-29 17:30:00	2017-05-31	2	R	0	0	10.6	0	1
443	2019-05-29 17:30:00	2017-05-31	2	R	0	0	12.2	0	1
444	2019-05-29 17:30:00	2017-05-31	2	R	0	0	11.5	0	1
445	2019-05-29 17:30:00	2017-05-31	2	R	0	0	14.9	1	1
446	2019-05-29 17:30:00	2017-06-02	4	R	0	0	15.8	1	1
447	2019-05-29 17:30:00	2017-06-02	4	R	0	0	12.1	0	1
448	2019-05-29 17:30:00	2017-06-02	4	R	0	0	12.6	1	1
449	2019-05-29 17:30:00	2017-06-02	4	R	0	0	13.1	0	1
450	2019-05-29 17:30:00	2017-06-02	4	R	0	0	13.4	1	1
451	2019-05-29 17:30:00	2017-06-02	4	R	0	0	14.1	0	1
452	2019-05-29 17:30:00	2017-06-02	4	R	0	0	13.4	0	1
453	2019-05-29 17:30:00	2017-06-02	4	R	0	0	14.3	1	1
454	2019-05-29 17:30:00	2017-06-02	4	R	0	0	17.6	1	1
455	2019-05-29 17:30:00	2017-06-05	7	R	0	0	12.7	0	1
456	2019-05-29 17:30:00	2017-06-05	7	R	0	0	16.3	0	1
457	2019-05-29 17:30:00	2017-06-05	7	R	0	0	16.8	1	1
458	2019-05-29 17:30:00	2017-06-05	7	R	0	0	16.3	1	1
459	2019-05-29 17:30:00	2017-06-05	7	R	0	0	13.4	1	1
460	2019-05-29 17:30:00	2017-06-05	7	R	0	0	14.4	1	1
461	2019-05-29 17:30:00	2017-05-31	2	R	0	0	13.7	0	0
462	2019-05-29 17:30:00	2017-05-31	2	R	0	0	10.9	0	0
463	2019-05-29 17:30:00	2017-05-31	2	R	0	0	11.6	0	0
464	2019-05-29 17:30:00	2017-05-31	2	R	0	0	12.1	0	0
465	2019-05-29 17:30:00	2017-05-31	2	R	0	0	11.9	1	0
466	2019-05-29 17:30:00	2017-05-31	2	R	0	0	14.4	1	0
467	2019-05-29 17:30:00	2017-05-31	2	R	0	0	18.2	1	0
468	2019-05-29 17:30:00	2017-05-31	2	R	0	0	15.8	1	0
469	2019-05-29 17:30:00	2017-05-31	2	R	0	0	10.7	0	0
470	2019-05-29 17:30:00	2017-05-31	2	R	0	0	17.3	1	0
471	2019-05-29 17:30:00	2017-05-31	2	R	0	0	13.2	0	0
472	2019-05-29 17:30:00	2017-05-31	2	R	0	0	13.8	1	0
473	2019-05-29 17:30:00	2017-05-31	2	R	0	0	11.8	0	0
474	2019-05-29 17:30:00	2017-05-31	2	R	0	0	12.4	0	0
475	2019-05-29 17:30:00	2017-05-31	2	R	0	0	10.5	0	0
476	2019-05-29 17:30:00	2017-05-31	2	R	0	0	13.5	0	0
477	2019-05-29 17:30:00	2017-05-31	2	R	0	0	11	0	0
478	2019-05-29 17:30:00	2017-06-02	4	R	0	0	14.3	1	0
479	2019-05-29 17:30:00	2017-06-05	7	R	0	0	15.6	1	0
480	2019-05-29 17:30:00	2017-06-05	7	R	0	0	12.7	0	0
481	2019-05-29 17:30:00	2017-06-05	7	R	0	0	15.9	1	0
482	2019-05-29 17:30:00	2017-05-30	1	1	50	1	6.2	1	1
483	2019-05-29 17:30:00	2017-05-30	1	1	50	1	13.8	1	1
484	2019-05-29 17:30:00	2017-05-30	1	1	50	1	14.9	1	1
485	2019-05-29 17:30:00	2017-05-30	1	1	50	1	26.4	0	1
486	2019-05-29 17:30:00	2017-05-30	1	1	50	1	14.1	0	1
487	2019-05-29 17:30:00	2017-05-31	2	1	50	1	11.6	0	1
488	2019-05-29 17:30:00	2017-05-31	2	1	50	1	12.4	1	1
489	2019-05-29 17:30:00	2017-06-05	7	1	50	1	12.7	0	1
490	2019-05-29 17:30:00	2017-06-05	7	1	50	1	10.5	0	0
491	2019-05-29 17:30:00	2017-06-05	7	1	50	1	14.5	1	0
492	2019-05-29 17:30:00	2017-05-30	1	2	50	2	16.7	0	1
493	2019-05-29 17:30:00	2017-05-30	1	2	50	2	15.7	0	1
494	2019-05-29 17:30:00	2017-05-30	1	2	50	2	19.4	0	1
495	2019-05-29 17:30:00	2017-05-30	1	2	50	2	14	0	1
496	2019-05-29 17:30:00	2017-05-30	1	2	50	2	11.6	1	1
497	2019-05-29 17:30:00	2017-05-30	1	2	50	2	16.2	1	1
498	2019-05-29 17:30:00	2017-05-30	1	2	50	2	18.7	0	1
499	2019-05-29 17:30:00	2017-05-30	1	2	50	2	15.4	1	1
500	2019-05-29 17:30:00	2017-05-30	1	2	50	2	18.7	1	1
501	2019-05-29 17:30:00	2017-05-30	1	2	50	2	14.9	0	1
502	2019-05-29 17:30:00	2017-05-30	1	2	50	2	16.4	0	1
503	2019-05-29 17:30:00	2017-05-30	1	2	50	2	18.3	1	1
504	2019-05-29 17:30:00	2017-05-30	1	2	50	2	14.8	0	1
505	2019-05-29 17:30:00	2017-05-30	1	2	50	2	17.1	1	1
506	2019-05-29 17:30:00	2017-05-30	1	2	50	2	16.5	1	1
507	2019-05-29 17:30:00	2017-05-30	1	2	50	2	11.4	1	1
508	2019-05-29 17:30:00	2017-05-30	1	2	50	2	12.8	0	1
509	2019-05-29 17:30:00	2017-05-30	1	2	50	2	13.8	0	1
510	2019-05-29 17:30:00	2017-05-31	2	2	50	2	14.4	0	1
511	2019-05-29 17:30:00	2017-05-31	2	2	50	2	13.4	0	1
512	2019-05-29 17:30:00	2017-05-31	2	2	50	2	12.1	1	1
513	2019-05-29 17:30:00	2017-05-31	2	2	50	2	11.7	0	1
514	2019-05-29 17:30:00	2017-06-02	4	2	50	2	12.3	1	1
515	2019-05-29 17:30:00	2017-06-02	4	2	50	2	14	0	1
516	2019-05-29 17:30:00	2017-06-02	4	2	50	2	12	0	1
517	2019-05-29 17:30:00	2017-06-02	4	2	50	2	16	1	1
518	2019-05-29 17:30:00	2017-06-02	4	2	50	2	13	0	1
519	2019-05-29 17:30:00	2017-06-02	4	2	50	2	18.7	1	1
520	2019-05-29 17:30:00	2017-06-02	4	2	50	2	14.2	1	1
521	2019-05-29 17:30:00	2017-06-02	4	2	50	2	15.5	1	1
522	2019-05-29 17:30:00	2017-06-02	4	2	50	2	9.9	0	1
523	2019-05-29 17:30:00	2017-06-02	4	2	50	2	16.6	1	1
524	2019-05-29 17:30:00	2017-06-05	7	2	50	2	14.4	1	1
525	2019-05-29 17:30:00	2017-05-30	1	2	50	2	13.6	0	0
526	2019-05-29 17:30:00	2017-05-31	2	2	50	2	11	1	0
527	2019-05-29 17:30:00	2017-05-31	2	2	50	2	12.4	1	0
528	2019-05-29 17:30:00	2017-05-31	2	2	50	2	10	1	0
529	2019-05-29 17:30:00	2017-05-31	2	2	50	2	12.4	0	0
530	2019-05-29 17:30:00	2017-06-05	7	2	50	2	12	0	0
531	2019-05-29 17:30:00	2017-05-30	1	3	50	3	21.4	0	1
532	2019-05-29 17:30:00	2017-05-30	1	3	50	3	16.4	0	1
533	2019-05-29 17:30:00	2017-05-30	1	3	50	3	15.1	1	1
534	2019-05-29 17:30:00	2017-05-30	1	3	50	3	14.5	0	1
535	2019-05-29 17:30:00	2017-05-30	1	3	50	3	19.3	1	1
536	2019-05-29 17:30:00	2017-05-30	1	3	50	3	12.6	0	1
537	2019-05-29 17:30:00	2017-06-02	4	3	50	3	16.6	1	1
538	2019-05-29 17:30:00	2017-06-02	4	3	50	3	15.6	0	1
539	2019-05-29 17:30:00	2017-06-02	4	3	50	3	18.7	1	1
540	2019-05-29 17:30:00	2017-06-05	7	3	50	3	11.4	0	1
541	2019-05-29 17:30:00	2017-05-30	1	3	50	3	16.3	1	0
542	2019-05-29 17:30:00	2017-05-30	1	3	50	3	12.2	0	0
543	2019-05-29 17:30:00	2017-05-30	1	3	50	3	17	0	0
544	2019-05-29 17:30:00	2017-05-30	1	3	50	3	7.2	0	0
545	2019-05-29 17:30:00	2017-05-30	1	3	50	3	14.3	1	0
546	2019-05-29 17:30:00	2017-05-30	1	3	50	3	20.3	1	0
547	2019-05-29 17:30:00	2017-05-30	1	3	50	3	16.1	1	0
548	2019-05-29 17:30:00	2017-06-05	7	3	50	3	15.2	1	0
549	2019-05-29 17:30:00	2017-06-05	7	3	50	3	17.8	1	0
550	2019-05-29 17:30:00	2017-05-30	1	4	50	4	16	0	1
551	2019-05-29 17:30:00	2017-05-30	1	4	50	4	12	0	1
552	2019-05-29 17:30:00	2017-05-30	1	4	50	4	10.2	1	1
553	2019-05-29 17:30:00	2017-05-31	2	4	50	4	13.3	0	1
554	2019-05-29 17:30:00	2017-06-05	7	4	50	4	15.4	1	1
555	2019-05-29 17:30:00	2017-05-30	1	4	50	4	7.2	1	0
556	2019-05-29 17:30:00	2017-05-30	1	4	50	4	17.5	1	0
557	2019-05-29 17:30:00	2017-05-30	1	4	50	4	13.9	1	0
558	2019-05-29 17:30:00	2017-05-31	2	4	50	4	17	1	0
559	2019-05-29 17:30:00	2017-05-31	2	4	50	4	12.6	0	0
560	2019-05-29 17:30:00	2017-05-31	2	4	50	4	10.8	1	0
561	2019-05-29 17:30:00	2017-06-02	4	4	50	4	12.3	0	0
562	2019-05-29 17:30:00	2017-06-02	4	4	50	4	15.5	0	0
563	2019-05-29 17:30:00	2017-06-02	4	4	50	4	12.1	0	0
564	2019-05-29 17:30:00	2017-06-02	4	4	50	4	11.9	0	0
565	2019-05-29 17:30:00	2017-06-02	4	4	50	4	13	0	0
566	2019-05-29 17:30:00	2017-06-05	7	4	50	4	11.9	0	0
567	2019-05-29 17:30:00	2017-05-30	1	5	100	1	16.7	0	1
568	2019-05-29 17:30:00	2017-05-30	1	5	100	1	13.7	0	1
569	2019-05-29 17:30:00	2017-05-30	1	5	100	1	19.1	0	1
570	2019-05-29 17:30:00	2017-05-30	1	5	100	1	15.3	0	1
571	2019-05-29 17:30:00	2017-05-30	1	5	100	1	17.1	0	1
572	2019-05-29 17:30:00	2017-05-30	1	5	100	1	10.8	1	1
573	2019-05-29 17:30:00	2017-05-30	1	5	100	1	19.4	1	1
574	2019-05-29 17:30:00	2017-05-30	1	5	100	1	13.7	0	1
575	2019-05-29 17:30:00	2017-05-30	1	5	100	1	17.9	0	1
576	2019-05-29 17:30:00	2017-05-30	1	5	100	1	13.8	1	1
577	2019-05-29 17:30:00	2017-05-30	1	5	100	1	17.4	1	1
578	2019-05-29 17:30:00	2017-05-30	1	5	100	1	16.7	0	1
579	2019-05-29 17:30:00	2017-05-30	1	5	100	1	13.5	1	1
580	2019-05-29 17:30:00	2017-05-30	1	5	100	1	11.6	0	1
581	2019-05-29 17:30:00	2017-05-30	1	5	100	1	10.9	0	1
582	2019-05-29 17:30:00	2017-05-31	2	5	100	1	5.9	0	1
583	2019-05-29 17:30:00	2017-05-31	2	5	100	1	15.4	0	1
584	2019-05-29 17:30:00	2017-05-31	2	5	100	1	12.3	0	1
585	2019-05-29 17:30:00	2017-05-31	2	5	100	1	7.8	1	1
586	2019-05-29 17:30:00	2017-05-30	1	5	100	1	15.8	0	0
587	2019-05-29 17:30:00	2017-05-30	1	5	100	1	16.1	1	0
588	2019-05-29 17:30:00	2017-05-30	1	5	100	1	10.5	1	0
589	2019-05-29 17:30:00	2017-05-30	1	5	100	1	13.6	1	0
590	2019-05-29 17:30:00	2017-05-30	1	5	100	1	12.9	1	0
591	2019-05-29 17:30:00	2017-05-30	1	5	100	1	12.2	1	0
592	2019-05-29 17:30:00	2017-05-30	1	5	100	1	10.3	0	0
593	2019-05-29 17:30:00	2017-05-30	1	5	100	1	11.6	0	0
594	2019-05-29 17:30:00	2017-05-30	1	5	100	1	19.4	1	0
595	2019-05-29 17:30:00	2017-05-31	2	5	100	1	11.7	1	0
596	2019-05-29 17:30:00	2017-06-05	7	5	100	1	14.1	0	0
597	2019-05-29 17:30:00	2017-06-05	7	5	100	1	17.3	0	0
598	2019-05-29 17:30:00	2017-05-30	1	6	100	2	13	0	1
599	2019-05-29 17:30:00	2017-05-30	1	6	100	2	11.5	0	1
600	2019-05-29 17:30:00	2017-05-30	1	6	100	2	13	1	1
601	2019-05-29 17:30:00	2017-05-30	1	6	100	2	10.9	0	1
602	2019-05-29 17:30:00	2017-05-30	1	6	100	2	12.5	1	1
603	2019-05-29 17:30:00	2017-05-30	1	6	100	2	11.5	1	1
604	2019-05-29 17:30:00	2017-05-30	1	6	100	2	7.8	1	1
605	2019-05-29 17:30:00	2017-05-30	1	6	100	2	11.8	0	1
606	2019-05-29 17:30:00	2017-05-30	1	6	100	2	12.5	0	1
607	2019-05-29 17:30:00	2017-05-30	1	6	100	2	11.9	0	1
608	2019-05-29 17:30:00	2017-06-02	4	6	100	2	15.6	0	1
609	2019-05-29 17:30:00	2017-06-02	4	6	100	2	17.8	1	1
610	2019-05-29 17:30:00	2017-06-02	4	6	100	2	13.4	0	0
611	2019-05-29 17:30:00	2017-06-02	4	6	100	2	16.6	1	0
612	2019-05-29 17:30:00	2017-06-02	4	6	100	2	10.3	0	0
613	2019-05-29 17:30:00	2017-06-02	4	6	100	2	15.8	1	0
614	2019-05-29 17:30:00	2017-05-30	1	7	100	3	13.2	0	1
615	2019-05-29 17:30:00	2017-05-30	1	7	100	3	13.3	0	1
616	2019-05-29 17:30:00	2017-05-30	1	7	100	3	14.6	0	1
617	2019-05-29 17:30:00	2017-05-31	2	7	100	3	13.5	0	1
618	2019-05-29 17:30:00	2017-06-02	4	7	100	3	11.6	1	1
619	2019-05-29 17:30:00	2017-05-30	1	7	100	3	16.8	1	0
620	2019-05-29 17:30:00	2017-05-30	1	7	100	3	22	1	0
621	2019-05-29 17:30:00	2017-05-30	1	7	100	3	11.4	0	0
622	2019-05-29 17:30:00	2017-05-30	1	7	100	3	14.3	0	0
623	2019-05-29 17:30:00	2017-05-31	2	7	100	3	12.6	0	0
624	2019-05-29 17:30:00	2017-05-31	2	7	100	3	13.4	0	0
625	2019-05-29 17:30:00	2017-06-02	4	7	100	3	10.7	1	0
626	2019-05-29 17:30:00	2017-06-02	4	7	100	3	13.1	1	0
627	2019-05-29 17:30:00	2017-06-02	4	7	100	3	14.1	0	0
628	2019-05-29 17:30:00	2017-06-05	7	7	100	3	12.5	1	0
629	2019-05-29 17:30:00	2017-05-30	1	8	100	4	11.1	0	1
630	2019-05-29 17:30:00	2017-05-30	1	8	100	4	17.4	0	1
631	2019-05-29 17:30:00	2017-05-30	1	8	100	4	11.3	0	1
632	2019-05-29 17:30:00	2017-05-30	1	8	100	4	18.9	1	1
633	2019-05-29 17:30:00	2017-05-30	1	8	100	4	11.7	1	1
634	2019-05-29 17:30:00	2017-05-30	1	8	100	4	21.5	1	1
635	2019-05-29 17:30:00	2017-05-30	1	8	100	4	9.7	0	1
636	2019-05-29 17:30:00	2017-05-30	1	8	100	4	15.8	0	1
637	2019-05-29 17:30:00	2017-05-30	1	8	100	4	5.5	1	1
638	2019-05-29 17:30:00	2017-05-31	2	8	100	4	14.5	1	1
639	2019-05-29 17:30:00	2017-05-31	2	8	100	4	17.9	1	1
640	2019-05-29 17:30:00	2017-05-31	2	8	100	4	14	0	1
641	2019-05-29 17:30:00	2017-05-31	2	8	100	4	9.6	1	1
642	2019-05-29 17:30:00	2017-06-02	4	8	100	4	13	0	1
643	2019-05-29 17:30:00	2017-06-02	4	8	100	4	12.2	0	1
644	2019-05-29 17:30:00	2017-05-30	1	8	100	4	17.56	1	0
645	2019-05-29 17:30:00	2017-05-30	1	8	100	4	28.3	1	0
646	2019-05-29 17:30:00	2017-05-31	2	8	100	4	12	0	0
647	2019-05-29 17:30:00	2017-05-31	2	8	100	4	18.9	1	0
648	2019-05-29 17:30:00	2017-05-31	2	8	100	4	12.2	0	0
649	2019-05-29 17:30:00	2017-05-31	2	8	100	4	18.5	1	0
650	2019-05-29 17:30:00	2017-05-31	2	8	100	4	14.4	0	0
651	2019-05-29 17:30:00	2017-05-31	2	8	100	4	15.7	1	0
652	2019-05-29 17:30:00	2017-05-31	2	8	100	4	14.1	1	0
653	2019-05-29 17:30:00	2017-06-02	4	8	100	4	18.9	1	0
654	2019-05-29 17:30:00	2017-06-02	4	8	100	4	18.2	1	0
655	2019-05-29 17:30:00	2017-06-02	4	8	100	4	12.9	0	0
656	2019-05-29 17:30:00	2017-06-02	4	8	100	4	8	1	0
657	2019-05-29 17:30:00	2017-06-05	7	8	100	4	17	1	0
658	2019-05-29 17:30:00	2017-06-05	7	8	100	4	17.1	1	0
659	2019-05-29 17:30:00	2017-05-30	1	9	200	1	19.5	1	1
660	2019-05-29 17:30:00	2017-05-30	1	9	200	1	13	1	1
661	2019-05-29 17:30:00	2017-05-30	1	9	200	1	17.4	1	1
662	2019-05-29 17:30:00	2017-05-30	1	9	200	1	16.1	1	1
663	2019-05-29 17:30:00	2017-05-30	1	9	200	1	18.2	1	1
664	2019-05-29 17:30:00	2017-05-30	1	9	200	1	13.3	0	1
665	2019-05-29 17:30:00	2017-05-30	1	9	200	1	18.3	1	0
666	2019-05-29 17:30:00	2017-05-30	1	9	200	1	15.9	1	0
667	2019-05-29 17:30:00	2017-05-30	1	9	200	1	15.2	1	0
668	2019-05-29 17:30:00	2017-05-31	2	9	200	1	13.2	0	0
669	2019-05-29 17:30:00	2017-05-31	2	9	200	1	12.5	0	0
670	2019-05-29 17:30:00	2017-05-31	2	9	200	1	11.8	1	0
671	2019-05-29 17:30:00	2017-05-31	2	9	200	1	12.4	1	0
672	2019-05-29 17:30:00	2017-06-02	4	9	200	1	11	1	0
673	2019-05-29 17:30:00	2017-06-05	7	9	200	1	9.5	0	0
674	2019-05-29 17:30:00	2017-05-30	1	10	200	2	14.7	1	1
675	2019-05-29 17:30:00	2017-05-30	1	10	200	2	10.6	0	1
676	2019-05-29 17:30:00	2017-05-30	1	10	200	2	13	0	1
677	2019-05-29 17:30:00	2017-06-02	4	10	200	2	11.3	0	1
678	2019-05-29 17:30:00	2017-05-30	1	10	200	2	13.2	1	0
679	2019-05-29 17:30:00	2017-05-30	1	10	200	2	23.1	1	0
680	2019-05-29 17:30:00	2017-05-31	2	10	200	2	14.2	1	0
681	2019-05-29 17:30:00	2017-06-02	4	10	200	2	16.5	0	0
682	2019-05-29 17:30:00	2017-06-02	4	10	200	2	12.8	0	0
683	2019-05-29 17:30:00	2017-05-30	1	11	200	3	15.3	1	1
684	2019-05-29 17:30:00	2017-05-30	1	11	200	3	14.6	1	1
685	2019-05-29 17:30:00	2017-05-30	1	11	200	3	14.8	1	0
686	2019-05-29 17:30:00	2017-05-30	1	11	200	3	15	1	0
687	2019-05-29 17:30:00	2017-05-30	1	11	200	3	8.7	0	0
688	2019-05-29 17:30:00	2017-05-30	1	11	200	3	18.3	1	0
689	2019-05-29 17:30:00	2017-05-30	1	11	200	3	13.3	0	0
690	2019-05-29 17:30:00	2017-05-30	1	11	200	3	12.9	1	0
691	2019-05-29 17:30:00	2017-06-05	7	11	200	3	16.8	1	0
692	2019-05-29 17:30:00	2017-05-30	1	12	200	4	12.1	1	1
693	2019-05-29 17:30:00	2017-05-30	1	12	200	4	18.4	1	1
694	2019-05-29 17:30:00	2017-05-30	1	12	200	4	12.1	0	1
695	2019-05-29 17:30:00	2017-06-02	4	12	200	4	17	1	1
696	2019-05-29 17:30:00	2017-05-31	2	12	200	4	12.8	0	0
697	2019-05-29 17:30:00	2017-05-31	2	12	200	4	9.7	0	0
698	2019-05-29 17:30:00	2017-05-30	1	13	400	1	12.6	0	1
699	2019-05-29 17:30:00	2017-06-02	4	13	400	1	9.2	1	1
700	2019-05-29 17:30:00	2017-05-30	1	13	400	1	18.5	1	0
701	2019-05-29 17:30:00	2017-05-30	1	13	400	1	16.8	0	0
702	2019-05-29 17:30:00	2017-05-30	1	13	400	1	10.1	0	0
703	2019-05-29 17:30:00	2017-05-30	1	13	400	1	16	1	0
704	2019-05-29 17:30:00	2017-05-30	1	13	400	1	19.4	1	0
705	2019-05-29 17:30:00	2017-05-30	1	13	400	1	14.1	1	0
706	2019-05-29 17:30:00	2017-05-30	1	13	400	1	12.8	1	0
707	2019-05-29 17:30:00	2017-06-02	4	13	400	1	12.6	1	0
708	2019-05-29 17:30:00	2017-05-30	1	14	400	2	13.5	1	1
709	2019-05-29 17:30:00	2017-05-30	1	14	400	2	15.5	1	1
710	2019-05-29 17:30:00	2017-05-30	1	14	400	2	17.3	1	1
711	2019-05-29 17:30:00	2017-05-30	1	14	400	2	19.1	1	1
712	2019-05-29 17:30:00	2017-05-30	1	14	400	2	15.7	1	1
713	2019-05-29 17:30:00	2017-06-02	4	14	400	2	18.6	1	1
714	2019-05-29 17:30:00	2017-06-02	4	14	400	2	12.3	0	1
715	2019-05-29 17:30:00	2017-06-05	7	14	400	2	13.3	0	0
716	2019-05-29 17:30:00	2017-05-30	1	15	400	3	20.3	1	0
717	2019-05-29 17:30:00	2017-05-30	1	15	400	3	18.2	1	0
718	2019-05-29 17:30:00	2017-05-31	2	15	400	3	15.9	1	0
719	2019-05-29 17:30:00	2017-05-30	1	16	400	4	11	0	1
720	2019-05-29 17:30:00	2017-05-30	1	16	400	4	12.1	1	1
721	2019-05-29 17:30:00	2017-05-30	1	16	400	4	19.8	0	1
722	2019-05-29 17:30:00	2017-05-30	1	16	400	4	19.8	1	1
723	2019-05-29 17:30:00	2017-06-02	4	16	400	4	12.7	0	0
724	2019-05-29 17:30:00	2017-05-30	1	17	800		14.9	1	0
725	2019-05-29 17:30:00	2017-05-31	2	17	800		12.9	0	0
726	2019-05-29 17:30:00	2017-05-31	2	19	800		14.3	1	0
727	2019-05-29 17:30:00	2017-05-30	1	20	1200	2	16.5	1	0
728	2019-05-29 17:30:00	2017-05-30	1	20	1200	2	19.4	1	0
729	2019-05-29 17:30:00	2017-05-30	1	20	1200	2	16.8	1	0
730	2019-05-29 17:30:00	2017-05-30	1	20	1200	2	14	1	0
731	2019-05-29 17:30:00	2017-05-30	1	20	1200	2	15.2	1	0
732	2019-05-29 17:30:00	2017-05-30	1	20	1200	2	14.2	1	0
733	2019-05-29 17:30:00	2017-05-30	1	20	1200	2	13	0	0
734	2019-05-29 17:30:00	2017-05-30	1	20	1200	2	13.1	0	0
735	2019-05-29 17:30:00	2017-05-30	1	20	1200	2	16.3	1	0
736	2019-05-29 17:30:00	2017-05-30	1	20	1200	2	23	1	0
737	2019-05-29 17:30:00	2017-05-31	2	20	1200	2	18.4	1	0
738	2019-05-29 17:30:00	2017-06-05	7	20	1200	2	11.5	0	0
739	2019-05-29 17:30:00	2017-05-31	2	21	1200	2	14.5	1	1
740	2019-05-29 17:30:00	2017-06-05	7	21	1200	2	10.5	0	1
741	2019-05-29 17:30:00	2017-06-05	7	21	1200	2	15.6	1	1
742	2019-05-29 17:30:00	2017-05-30	1	22	1200	2	11.2	1	1
743	2019-05-29 17:30:00	2017-05-30	1	22	1200	2	11.2	1	1
744	2019-05-29 17:30:00	2017-05-30	1	22	1200	2	13.4	1	1
745	2019-05-29 17:30:00	2017-05-31	2	22	1200	2	15.3	0	0
746	2019-05-29 17:30:00	2017-05-31	2	22	1200	2	14.5	1	0
747	2019-05-29 17:30:00	2017-06-05	7	23	1600	2	10.1	0	0
748	2019-05-29 17:30:00	2017-06-05	7	27	2400	2	10.3	1	0
749	2019-05-29 17:30:00	2017-05-30	1	29	3200	2	11.4	1	1
750	2019-05-29 17:30:00	2017-06-02	4	29	3200	2	10.6	0	1
751	2019-05-29 17:30:00	2017-05-30	1	29	3200	2	17.5	1	0
752	2019-05-29 17:30:00	2017-05-30	1	29	3200	2	19.3	1	0
753	2019-05-29 17:30:00	2017-05-30	1	29	3200	2	17.4	1	0
754	2019-05-29 17:30:00	2017-05-30	1	29	3200	2	10.2	1	0
755	2019-05-29 17:30:00	2017-05-30	1	29	3200	2	15.6	0	0
756	2019-05-29 17:30:00	2017-05-30	1	30	3200	2	11.8	1	1
757	2019-05-29 17:30:00	2017-05-30	1	30	3200	2	18.8	1	0
758	2019-05-29 17:30:00	2017-05-30	1	30	3200	2	10.7	0	0
759	2019-05-29 17:30:00	2017-05-30	1	30	3200	2	13.8	1	0
760	2019-05-29 17:30:00	2017-05-30	1	30	3200	2	14.1	1	0
761	2019-05-29 17:30:00	2017-05-30	1	30	3200	2	17.7	1	0
762	2019-05-29 17:30:00	2017-05-30	1	30	3200	2	14.6	0	0
763	2019-05-29 17:30:00	2017-05-30	1	30	3200	2	15.3	1	0
764	2019-05-29 17:30:00	2017-05-30	1	30	3200	2	15.9	1	0
765	2019-05-29 17:30:00	2017-05-30	1	30	3200	2	15.6	1	0
766	2019-05-29 17:30:00	2017-05-30	1	30	3200	2	16.4	1	0
767	2019-05-29 17:30:00	2017-05-30	1	30	3200	2	14.7	0	0
768	2019-05-29 17:30:00	2017-05-30	1	30	3200	2	20	1	0
769	2019-05-29 17:30:00	2017-05-30	1	30	3200	2	15.3	1	0
770	2019-05-29 17:30:00	2017-05-30	1	30	3200	2	9.8	0	0
771	2019-05-29 17:30:00	2017-05-30	1	30	3200	2	11.6	1	0
772	2019-05-29 17:30:00	2017-06-02	4	30	3200	2	15.6	1	0
773	2019-05-29 17:30:00	2017-06-02	4	30	3200	2	13.4	1	0
774	2019-05-29 17:30:00	2017-05-30	1	31	3200	2	14.7	1	0
775	2019-05-29 17:30:00	2017-05-30	1	31	3200	2	17	0	0
776	2019-05-29 17:30:00	2017-05-30	1	31	3200	2	15.6	0	0
777	2019-05-29 17:30:00	2017-05-30	1	31	3200	2	9.1	1	0
778	2019-05-29 17:30:00	2017-05-30	1	31	3200	2	24.1	1	0
779	2019-05-29 17:30:00	2017-05-30	1	31	3200	2	19.8	0	0
780	2019-05-29 17:30:00	2017-05-31	2	31	3200	2	20.1	1	0
781	2019-05-29 17:30:00	2017-05-31	2	31	3200	2	15.2	1	0
782	2019-05-29 17:30:00	2017-05-31	2	31	3200	2	15.1	0	0
783	2019-05-29 17:30:00	2017-05-31	2	31	3200	2	15	1	0
784	2019-05-29 17:30:00	2017-05-31	2	31	3200	2	14.5	1	0
785	2019-05-29 17:30:00	2017-05-31	2	31	3200	2	14.6	1	0
786	2019-05-29 17:30:00	2017-05-31	2	31	3200	2	16.2	0	0
787	2019-05-29 17:30:00	2017-06-05	7	31	3200	2	13.9	0	0

## Sheet: readmeReplicateA-beetles
SHB: unique number identifying individual small hive beetle
Time.REL: Date and time of release
DateRECAP: date on which the small hive beetle was collected
DAY.Since.REL: number of days after release that the small hive beetle was collected
LOC.ID = location where hive was placed for collecting small hive beetles
Dist.M = distance of colony from release point in meters
Dir = Direction of colony from release point: 0=at release point ,1 = north, 2=east, 3 = south, 4 = west
Weight: weight of the small hive beetle in mg
Sex: 0=male, 1=female
Marked: 0=no, 1=yes

## Sheet: ReplicateBtoF-Beetles
SHB	REPLICATE	source	tsinceRelease	DAY.Since.REL	LOC ID	Dist.M	Direction	Weight	Sex	TEMP	RH	RAIN	WS	WDIR	remark
1	B	RECAP	5124	4	1	50	1	18.4	0	24.8334	79.5798	0	6.83651	3
2	B	RECAP	5124	4	1	50	1	17	1	24.8334	79.5798	0	6.83651	3
3	B	RECAP	5124	4	1	50	1	13.7	1	24.8334	79.5798	0	6.83651	3
4	B	RECAP	9475	7	1	50	1	12.2	0	25.4874	84.2069	0.00350345	7.58921	2
5	B	RECAP	9371	7	2	50	2	15.6	0	25.4667	84.2034	0.00350345	7.73522	2
6	B	RECAP	9371	7	2	50	2	10.1	1	25.4667	84.2034	0.00350345	7.73522	2
7	B	RECAP	769	1	3	50	3	18.3	1	25.284	94.5577	0	3.97546	3
8	B	RECAP	800	1	5	100	1	19.3	1	25.089	95.74	0	3.80282	3
9	B	RECAP	9509	7	7	100	3	20.2	1	25.3033	85.0108	0.00365468	7.09906	2
10	B	RECAP	2141	2	8	100	4	13.6	1	26.5304	82.0909	0	4.91782	3
11	B	RECAP	2328	2	9	200	1	15.8	1	26.569	81.4455	0	5.05795	3
12	B	RECAP	9386	7	9	200	1	19.4	1	25.4113	84.4982	0.00356491	7.59864	2
13	B	RECAP	5010	4	10	200	2	18.3	1	24.9399	79.288	0	6.65326	3
14	B	RECAP	5361	4	11	200	3	18.8	1	25.3299	78.1154	0	7.63899	2
15	B	RECAP	682	1	12	200	4	12.9	1	24.7152	97.6957	0	3.507	3
16	B	RECAP	2348	2	13	400	1	17	0	26.5737	81.396	0	5.07867	3
17	B	RECAP	5092	4	13	400	1	19.2	0	24.6924	80.0383	0	6.75584	3
18	B	RECAP	5092	4	13	400	1	14.1	1	24.6924	80.0383	0	6.75584	3
19	B	RECAP	9337	7	14	400	2	13.8	0	25.4537	84.1661	0.00351557	7.80934	2
20	B	RECAP	4966	4	17	800	2	17.4	1	25.1147	81.4052	0	5.88997	3
21	B	RECAP	5238	4	21	1200	2	18.1	1	25.2946	80.8035	0	6.42757	3
22	B	RECAP	5216	4	24	1600	2	13.8	1	25.231	81.039	0	6.35665	3
23	B	RECAP	5216	4	24	1600	2	15.6	1	25.231	81.039	0	6.35665	3
24	B	RECAP	5216	4	24	1600	2	16.4	0	25.231	81.039	0	6.35665	3
25	B	RECAP	4999	4	26	2400	2	13.6	0	24.8795	82.2863	0	5.82857	3
26	B	RECAP	9386	7	27	2400	2	8	1	25.4238	84.4231	0.00355245	7.63737	2
27	B	RECAP	5176	4	29	3200	2	19.9	1	24.1115	82.9578	0	6.5816	3
28	B	RECAP	5176	4	29	3200	2	11.3	0	24.1115	82.9578	0	6.5816	3
29	B	RECAP	9304	7	18	800	2	17	0	25.4526	84.0897	0.00350345	7.87679	2
30	B	PREREL	0	0				16.5	1
31	B	PREREL	0	0				11.7	1
32	B	PREREL	0	0				9.8	1
33	B	PREREL	0	0				11.1	1
34	B	PREREL	0	0				13.4	1
35	B	PREREL	0	0				15.7	1
36	B	PREREL	0	0				13.1	1
37	B	PREREL	0	0				14.4	1
38	B	PREREL	0	0				17.6	1
39	B	PREREL	0	0				15.1	0
40	B	PREREL	0	0				16	1
41	B	PREREL	0	0				15.2	0
42	B	PREREL	0	0				16.3	1
43	B	PREREL	0	0				17.3	1
44	B	PREREL	0	0				14.6	1
45	B	PREREL	0	0				16.5	1
46	B	PREREL	0	0				15.1	1
47	B	PREREL	0	0				15.9	0
48	B	PREREL	0	0				17	1
49	B	PREREL	0	0				16.1	1
50	B	PREREL	0	0				15.7	1
51	B	PREREL	0	0				15	1
52	B	PREREL	0	0				14.8	0
53	B	PREREL	0	0				13.7	0
54	B	PREREL	0	0				12.1	1
55	B	PREREL	0	0				13.1	1
56	B	PREREL	0	0				13.5	1
57	B	PREREL	0	0				10	0
58	B	PREREL	0	0				12.7	1
59	B	PREREL	0	0				11.6	0
60	B	PREREL	0	0				13.5	0
61	B	PREREL	0	0				13.4	1
62	B	PREREL	0	0				13.2	1
63	B	PREREL	0	0				9.6	1
64	B	PREREL	0	0				10.4	1
65	B	PREREL	0	0				10	0
66	B	PREREL	0	0				12.7	1
67	B	PREREL	0	0				11.6	0
68	B	PREREL	0	0				13.5	0
69	B	PREREL	0	0				13.5	1
70	B	PREREL	0	0				16.3	1
71	B	PREREL	0	0				17	1
72	B	PREREL	0	0				17	1
73	B	PREREL	0	0				15.3	1
74	B	PREREL	0	0				14.7	0
75	B	PREREL	0	0				16.1	1
76	B	PREREL	0	0				18.6	1
77	B	PREREL	0	0				15.1	0
78	B	PREREL	0	0				15.8	0
79	B	PREREL	0	0				15.4	0
80	B	PREREL	0	0				15.8	1
81	B	PREREL	0	0				17.3	1
82	B	PREREL	0	0				17.2	1
83	B	PREREL	0	0				13.4	1
84	B	PREREL	0	0				16.6	1
85	B	PREREL	0	0				17	1
86	B	PREREL	0	0				14.7	0
87	B	PREREL	0	0				12.1	1
88	B	PREREL	0	0				15.1	1
89	B	PREREL	0	0				13.8	1
90	B	PREREL	0	0				13.5	1
91	B	PREREL	0	0				10.2	1
92	B	PREREL	0	0				13.2	0
93	B	PREREL	0	0				15.5	1
94	C	RECAP	2246	2	1	50	1	14.3	1	18.4623	65.3146	0	8.60536	7
95	C	RECAP	2246	2	1	50	1	15.2	0	18.4623	65.3146	0	8.60536	7
96	C	RECAP	5179	4	1	50	1	16.2	1	14.0338	65.1531	0	6.36032	5
97	C	RECAP	5102	4	2	50	2	16.4	1	13.896	65.201	0	6.3429	5
98	C	RECAP	5102	4	2	50	2	10.5	1	13.896	65.201	0	6.3429	5
99	C	RECAP	2289	2	3	50	3	15.3	1	18.5446	64.6277	0	8.69229	7
100	C	RECAP	2289	2	3	50	3	14.4	1	18.5446	64.6277	0	8.69229	7
101	C	RECAP	2204	2	4	50	4	14.6	1	18.8138	66.4211	0	8.48216	6
102	C	RECAP	2204	2	4	50	4	14.3	1	18.8138	66.4211	0	8.48216	6
103	C	RECAP	2204	2	4	50	4	12.3	1	18.8138	66.4211	0	8.48216	6
104	C	RECAP	2204	2	4	50	4	16	1	18.8138	66.4211	0	8.48216	6
105	C	RECAP	2204	2	4	50	4	15.3	1	18.8138	66.4211	0	8.48216	6
106	C	RECAP	5110	4	4	50	4	15.6	1	13.9278	65.159	0	6.36074	5
107	C	RECAP	11280	8	4	50	4	17.2	1	15.2478	70.0413	0	6.45993	5
108	C	RECAP	2257	2	5	100	1	14.2	0	18.4122	65.3523	0	8.61716	7
109	C	RECAP	2257	2	5	100	1	11.4	1	18.4122	65.3523	0	8.61716	7
110	C	RECAP	2257	2	5	100	1	11.6	1	18.4122	65.3523	0	8.61716	7
111	C	RECAP	2187	2	6	100	2	14.5	1	18.7395	66.2333	0	8.42209	7
112	C	RECAP	2268	2	9	200	1	12.9	1	18.028	65.5181	0	8.74055	7
113	C	RECAP	2268	2	9	200	1	13.6	1	18.028	65.5181	0	8.74055	7
114	C	RECAP	11328	8	11	200	3	15.7	1	15.2604	69.9102	0	6.41225	5
115	C	RECAP	870	1	14	400	2	19.5	1	20.7193	91.4407	0	8.05819	6
116	C	PREREL	0	0				13.6	1
117	C	PREREL	0	0				12.5	1
118	C	PREREL	0	0				16.9	1
119	C	PREREL	0	0				14.8	1
120	C	PREREL	0	0				12.1	0
121	C	PREREL	0	0				16.2	1
122	C	PREREL	0	0				12.2	1
123	C	PREREL	0	0				14.1	1
124	C	PREREL	0	0				15	1
125	C	PREREL	0	0				12.3	0
126	C	PREREL	0	0				13.3	1
127	C	PREREL	0	0				12.9	1
128	C	PREREL	0	0				13.1	0
129	C	PREREL	0	0				13.7	1
130	C	PREREL	0	0				16.1	1
131	C	PREREL	0	0				15.6	1
132	C	PREREL	0	0				13.7	1
133	C	PREREL	0	0				16.3	1
134	C	PREREL	0	0				14.9	0
135	C	PREREL	0	0				14.3	1
136	C	PREREL	0	0				14.4	1
137	C	PREREL	0	0				15.5	1
138	C	PREREL	0	0				13.7	0
139	C	PREREL	0	0				15.3	1
140	C	PREREL	0	0				15.3	1
141	C	PREREL	0	0				11.3	0
142	C	PREREL	0	0				16.5	1
143	C	PREREL	0	0				13.1	0
144	C	PREREL	0	0				13.5	1
145	C	PREREL	0	0				14.9	1
146	C	PREREL	0	0				16.4	1
147	C	PREREL	0	0				12.9	1
148	C	PREREL	0	0				14.9	1
149	C	PREREL	0	0				15.9	1
150	C	PREREL	0	0				14.4	1
151	C	PREREL	0	0				16.6	1
152	C	PREREL	0	0				12.5	0
153	C	PREREL	0	0				15.6	1
154	C	PREREL	0	0				13.1	1
155	C	PREREL	0	0				13.7	1
156	C	PREREL	0	0				15.5	1
157	C	PREREL	0	0				15.3	1
158	C	PREREL	0	0				14.6	1
159	C	PREREL	0	0				13.5	1
160	C	PREREL	0	0				17.1	1
161	C	PREREL	0	0				13.5	1
162	C	PREREL	0	0				16.9	1
163	C	PREREL	0	0				18.4	1
164	D	RECAP	1614	1	1	50	1	17	1	20.1335	87.8716	0	3.66017	5
165	D	RECAP	1614	1	1	50	1	15	1	20.1335	87.8716	0	3.66017	5
166	D	RECAP	6009	4	1	50	1	10.1	0	20.3142	84.7077	0	6.42762	4
167	D	RECAP	1753	1	2	50	2	14.1	1	20.5716	86.0085	0	3.89538	5
168	D	RECAP	2968	2	2	50	2	9.6	1	19.8342	84.6914	0	2.57799	5
169	D	RECAP	10204	7	2	50	2	13.6	1	19.3012	84.6272	0	8.75113	2
170	D	RECAP	1708	1	3	50	3	16.7	1	20.4156	86.6609	0	3.7996	5
171	D	RECAP	1708	1	3	50	3	16.3	1	20.4156	86.6609	0	3.7996	5
172	D	RECAP	1708	1	3	50	3	16	1	20.4156	86.6609	0	3.7996	5
173	D	RECAP	1708	1	3	50	3	16.4	1	20.4156	86.6609	0	3.7996	5
174	D	RECAP	1708	1	3	50	3	15.3	1	20.4156	86.6609	0	3.7996	5
175	D	RECAP	1708	1	3	50	3		1	20.4156	86.6609	0	3.7996	5	removed weight value, likely mistake together with beetle 7 of this location
176	D	RECAP	1708	1	3	50	3		1	20.4156	86.6609	0	3.7996	5	no weight recorded
177	D	RECAP	2980	2	3	50	3	8.6	1	20.0634	84.0353	0	2.80898	5
178	D	RECAP	1542	1	4	50	4	15.3	1	20.0178	88.0385	0	3.49246	5
179	D	RECAP	1542	1	4	50	4	13.3	0	20.0178	88.0385	0	3.49246	5
180	D	RECAP	1542	1	4	50	4	13.2	1	20.0178	88.0385	0	3.49246	5
181	D	RECAP	3046	2	4	50	4	11.8	1	20.5605	83.24	0	3.34719	5
182	D	RECAP	1632	1	5	100	1	14.4	1	20.1751	87.7273	0	3.67373	5
183	D	RECAP	1632	1	5	100	1	15.8	1	20.1751	87.7273	0	3.67373	5
184	D	RECAP	1632	1	5	100	1	15.4	1	20.1751	87.7273	0	3.67373	5
185	D	RECAP	1738	1	6	100	2	17.8	1	20.5182	86.2393	0	3.8695	5
186	D	RECAP	2957	2	6	100	2	10.7	1	19.9339	84.1852	0	2.61377	5
187	D	RECAP	2995	2	7	100	3	7.8	1	19.6468	85.7654	0	2.56407	5
188	D	RECAP	5938	4	7	100	3	11.9	0	20.5245	84.6751	0	6.29861	4
189	D	RECAP	1563	1	8	100	4	17.4	1	20.0434	88.0943	0	3.54656	5
190	D	RECAP	1795	1	11	200	3	16.3	1	20.7358	85.2562	0	3.97045	5
191	D	RECAP	1795	1	11	200	3	12.4	1	20.7358	85.2562	0	3.97045	5
192	D	RECAP	3003	2	11	200	3	6.9	0	19.5602	86.284	0	2.55612	5
193	D	RECAP	5924	4	11	200	3	6.4	0	20.5611	84.5	0	6.27402	4
194	D	RECAP	1580	1	12	200	4	14.9	1	20.0683	88.0561	0	3.59767	5
195	D	RECAP	3064	2	12	200	4	10.3	1	20.6104	83.03	0	3.34719	5
196	D	RECAP	10290	7	12	200	4	12.6	1	19.1537	84.8373	0	8.85009	2
197	D	RECAP	5971	4	13	400	1	15.4	1	20.318	84.7884	0	6.33948	4
198	D	RECAP	1810	1	15	400	3	11	1	20.7946	84.9836	0	3.98409	5
199	D	RECAP	1594	1	16	400	4	13.2	1	20.099	87.9815	0	3.63294	5
200	D	RECAP	1594	1	16	400	4	14.4	1	20.099	87.9815	0	3.63294	5
201	D	RECAP	1665	1	24	1600	2	7.7	1	20.2669	87.3036	0	3.7145	5
202	D	RECAP	1665	1	24	1600	2	12.7	0	20.2669	87.3036	0	3.7145	5
203	D	RECAP	1665	1	24	1600	2	12.3	0	20.2669	87.3036	0	3.7145	5
204	D	RECAP	6033	4	24	1600	2	11.2	0	20.2439	84.7653	0	6.46054	4
205	D	PREREL	0	0				16.9	1
206	D	PREREL	0	0				17.3	1
207	D	PREREL	0	0				17.3	0
208	D	PREREL	0	0				16.1	1
209	D	PREREL	0	0				17.2	1
210	D	PREREL	0	0				14.2	1
211	D	PREREL	0	0				13.8	1
212	D	PREREL	0	0				15.4	1
213	D	PREREL	0	0				13.7	1
214	D	PREREL	0	0				15.1	1
215	D	PREREL	0	0				14.7	1
216	D	PREREL	0	0				15.6	1
217	D	PREREL	0	0				13.3	1
218	D	PREREL	0	0				13.3	1
219	D	PREREL	0	0				15.2	1
220	D	PREREL	0	0				16.5	1
221	D	PREREL	0	0				18.1	1
222	D	PREREL	0	0				14.7	1
223	D	PREREL	0	0				19	1
224	D	PREREL	0	0				18.5	1
225	D	PREREL	0	0				18.1	1
226	D	PREREL	0	0				15.4	1
227	D	PREREL	0	0				17.1	1
228	D	PREREL	0	0				14.9	1
229	D	PREREL	0	0				14.7	1
230	D	PREREL	0	0				15.8	1
231	D	PREREL	0	0				12.3	1
232	D	PREREL	0	0				12.6	1
233	D	PREREL	0	0				16.3	1
234	D	PREREL	0	0				12.9	1
235	D	PREREL	0	0				16.1	1
236	D	PREREL	0	0				13.7	1
237	D	PREREL	0	0				14.1	1
238	D	PREREL	0	0				13.7	1
239	D	PREREL	0	0				17.1	1
240	D	PREREL	0	0				16.4	1
241	D	PREREL	0	0				13.8	1
242	D	PREREL	0	0				14.1	1
243	D	PREREL	0	0				12.2	1
244	D	PREREL	0	0				14	1
245	D	PREREL	0	0				16	1
246	D	PREREL	0	0				14.8	1
247	E	RECAP	2954	2	34	50	3	11.5	1	18.6146	89.6263	0	5.02353	4
248	E	RECAP	3006	2	32	50	1	9.1	1	18.6924	89.3663	0	5.10258	4
249	E	RECAP	10173	7	32	50	1	18.8	1	16.0119	88.7353	0.156882	5.95599	3
250	E	RECAP	10173	7	32	50	1	20.6	1	16.0119	88.7353	0.156882	5.95599	3
251	E	RECAP	2918	2	33	50	2	11.6	0	18.5677	89.7812	0	5.03796	4
252	E	RECAP	2918	2	33	50	2	10	1	18.5677	89.7812	0	5.03796	4
253	E	RECAP	2954	2	34	50	3	12.7	0	18.6146	89.6263	0	5.02353	4
254	E	RECAP	10182	7	34	50	3	15.9	1	16.0608	88.6403	0.155252	5.96604	3
255	E	RECAP	2981	2	35	50	4	12.2	1	18.647	89.5556	0	5.10646	4
256	E	RECAP	2981	2	35	50	4	11	1	18.647	89.5556	0	5.10646	4
257	E	RECAP	2981	2	35	50	4	11.4	1	18.647	89.5556	0	5.10646	4
258	E	RECAP	2981	2	35	50	4	10.5	0	18.647	89.5556	0	5.10646	4
259	E	RECAP	2981	2	35	50	4	14.1	1	18.647	89.5556	0	5.10646	4
260	E	RECAP	2981	2	35	50	4	13.8	1	18.647	89.5556	0	5.10646	4
261	E	RECAP	2981	2	35	50	4	9.6	1	18.647	89.5556	0	5.10646	4
262	E	RECAP	2981	2	35	50	4	11.4	1	18.647	89.5556	0	5.10646	4
263	E	RECAP	3016	2	36	100	1	9.3	0	18.7142	89.3168	0	5.16475	4
264	E	RECAP	3016	2	36	100	1	13.9	0	18.7142	89.3168	0	5.16475	4
265	E	RECAP	10163	7	36	100	1	16.3	0	15.9987	88.76	0.157213	5.94785	3
266	E	RECAP	2910	2	37	100	2	10.1	1	18.5649	89.75	0	5.02454	4
267	E	RECAP	10440	7	1010	12000	1		1						time of recapture and weight unknown. Time since release estimated
268	E	RECAP	10440	7	108	12000	1		1						time of recapture and weight unknown. Time since release estimated
269	E	PREREL	0	0				15.2	1
270	E	PREREL	0	0				14.4	1
271	E	PREREL	0	0				11.9	1
272	E	PREREL	0	0				14.6	1
273	E	PREREL	0	0				14.9	1
274	E	PREREL	0	0				17.2	1
275	E	PREREL	0	0				17.2	1
276	E	PREREL	0	0				16.3	1
277	E	PREREL	0	0				13.5	1
278	E	PREREL	0	0				16.6	1
279	E	PREREL	0	0				17.1	1
280	E	PREREL	0	0				13.7	1
281	E	PREREL	0	0				17.1	1
282	E	PREREL	0	0				14.6	1
283	E	PREREL	0	0				14.4	1
284	E	PREREL	0	0				15.7	1
285	E	PREREL	0	0				14.8	1
286	E	PREREL	0	0				15.5	1
287	E	PREREL	0	0				15.5	1
288	E	PREREL	0	0				13.7	1
289	E	PREREL	0	0				15.2	1
290	E	PREREL	0	0				14.6	1
291	E	PREREL	0	0				12.6	1
292	E	PREREL	0	0				15.2	1
293	E	PREREL	0	0				15.3	0
294	E	PREREL	0	0				16.6	1
295	E	PREREL	0	0				10.8	0
296	E	PREREL	0	0				11.8	1
297	E	PREREL	0	0				10.5	0
298	E	PREREL	0	0				18.6	1
299	E	PREREL	0	0				16.5	1
300	F	RECAP	1655	1	32	50	1	18.3	1	18.2957	87.8468	0	4.00905	3
301	F	RECAP	1655	1	32	50	1	16.1	1	18.2957	87.8468	0	4.00905	3
302	F	RECAP	1655	1	32	50	1	16.8	1	18.2957	87.8468	0	4.00905	3
303	F	RECAP	1655	1	32	50	1	17.2	0	18.2957	87.8468	0	4.00905	3
304	F	RECAP	1655	1	32	50	1	14.4	1	18.2957	87.8468	0	4.00905	3
305	F	RECAP	3064	2	32	50	1	20	1	19.5839	85.9362	0	4.27164	4
306	F	RECAP	3064	2	32	50	1	14.6	1	19.5839	85.9362	0	4.27164	4
307	F	RECAP	1566	1	33	50	2	17.5	1	18.0675	88.3429	0	3.9514	3
308	F	RECAP	1566	1	33	50	2	18.4	0	18.0675	88.3429	0	3.9514	3
309	F	RECAP	1566	1	33	50	2	17.6	1	18.0675	88.3429	0	3.9514	3
310	F	RECAP	1566	1	33	50	2	14.7	0	18.0675	88.3429	0	3.9514	3
311	F	RECAP	10640	7	33	50	2	17.9	1	10.7544	85.3393	0.0801578	8.46187	5
312	F	RECAP	10640	7	33	50	2	18.9	1	10.7544	85.3393	0.0801578	8.46187	5
313	F	RECAP	1603	1	34	50	3	17.8	1	18.1565	88.213	0	3.9445	3
314	F	RECAP	1603	1	34	50	3	16.4	1	18.1565	88.213	0	3.9445	3
315	F	RECAP	1603	1	34	50	3	19.9	1	18.1565	88.213	0	3.9445	3
316	F	RECAP	1603	1	34	50	3	17.1	1	18.1565	88.213	0	3.9445	3
317	F	RECAP	1603	1	34	50	3	15.4	0	18.1565	88.213	0	3.9445	3
318	F	RECAP	1603	1	34	50	3	16.5	1	18.1565	88.213	0	3.9445	3
319	F	RECAP	3024	2	34	50	3	16.5	1	19.6134	85.8421	0	4.10635	4
320	F	RECAP	3024	2	34	50	3	16.1	1	19.6134	85.8421	0	4.10635	4
321	F	RECAP	3024	2	34	50	3	13.1	0	19.6134	85.8421	0	4.10635	4
322	F	RECAP	3024	2	34	50	3	11.1	1	19.6134	85.8421	0	4.10635	4
323	F	RECAP	1644	1	35	50	4	16.3	1	18.2442	87.9909	0	3.98109	3
324	F	RECAP	1644	1	35	50	4	15.9	0	18.2442	87.9909	0	3.98109	3
325	F	RECAP	1644	1	35	50	4	15.2	0	18.2442	87.9909	0	3.98109	3
326	F	RECAP	2987	2	35	50	4	16.8	1	19.4774	86.1667	0	3.92124	4
327	F	RECAP	2987	2	35	50	4	17.9	1	19.4774	86.1667	0	3.92124	4
328	F	RECAP	10631	7	35	50	4	19.5	1	10.8419	85.5157	0.0796863	8.46892	5
329	F	RECAP	10631	7	35	50	4	19.6	1	10.8419	85.5157	0.0796863	8.46892	5
330	F	RECAP	10631	7	35	50	4	13	0	10.8419	85.5157	0.0796863	8.46892	5
331	F	RECAP	1665	1	36	100	1	16.6	1	18.3517	87.7054	0	4.02644	3
332	F	RECAP	1665	1	36	100	1	15	1	18.3517	87.7054	0	4.02644	3
333	F	RECAP	1665	1	36	100	1	15.1	1	18.3517	87.7054	0	4.02644	3
334	F	RECAP	1665	1	36	100	1	15	1	18.3517	87.7054	0	4.02644	3
335	F	RECAP	3076	2	36	100	1	18.2	1	19.6336	85.7789	0	4.35717	4
336	F	RECAP	3076	2	36	100	1	17.4	1	19.6336	85.7789	0	4.35717	4
337	F	RECAP	3048	2	37	100	2	17.8	1	19.698	85.73	0	4.24396	4
338	F	RECAP	1593	1	38	100	3	17.6	1	18.1217	88.2804	0	3.93773	3
339	F	RECAP	1593	1	38	100	3	14.1	0	18.1217	88.2804	0	3.93773	3
340	F	RECAP	1593	1	38	100	3	15.7	0	18.1217	88.2804	0	3.93773	3
341	F	RECAP	1593	1	38	100	3	16	1	18.1217	88.2804	0	3.93773	3
342	F	RECAP	1593	1	38	100	3	14.4	1	18.1217	88.2804	0	3.93773	3
343	F	RECAP	1593	1	38	100	3	15.3	1	18.1217	88.2804	0	3.93773	3
344	F	RECAP	1634	1	39	100	4	13.6	0	18.2442	87.9909	0	3.98109	3
345	F	RECAP	2980	2	39	100	4	13.7	0	19.5115	86	0	3.91409	4
346	F	RECAP	1674	1	40	200	1	17.2	1	18.3517	87.7054	0	4.02644	3
347	F	RECAP	3084	2	40	200	1	17.6	1	19.5812	85.9255	0	4.34015	4
348	F	RECAP	10548	7	42	200	3	12.5	1	10.7485	86.0577	0.0807952	8.44626	5
349	F	RECAP	3095	2	44	400	1	14.3	1	19.6329	85.7789	0	4.41987	4
350	F	RECAP	3097	2	50	800	4	16.3	1	19.5765	85.9362	0	4.38468	4
351	F	PREREL	0	0				16.7	1
352	F	PREREL	0	0				15.3	1
353	F	PREREL	0	0				14.9	1
354	F	PREREL	0	0				16.9	1
355	F	PREREL	0	0				14.7	1
356	F	PREREL	0	0				14.6	1
357	F	PREREL	0	0				16.1	1
358	F	PREREL	0	0				13.7	0
359	F	PREREL	0	0				14.2	1
360	F	PREREL	0	0				17.8	1
361	F	PREREL	0	0				17.4	1
362	F	PREREL	0	0				16.7	1
363	F	PREREL	0	0				14.5	1
364	F	PREREL	0	0				12.4	0
365	F	PREREL	0	0				11	1
366	F	PREREL	0	0				14.6	0
367	F	PREREL	0	0				14.8	0
368	F	PREREL	0	0				14.2	0
369	F	PREREL	0	0				13.7	0
370	F	PREREL	0	0				13.6	0
371	F	PREREL	0	0				14.8	0
372	F	PREREL	0	0				18.3	1
373	F	PREREL	0	0				13.1	0
374	F	PREREL	0	0				17.2	1
375	F	PREREL	0	0				13.5	0
376	F	PREREL	0	0				16.4	0
377	F	PREREL	0	0				15.2	0
378	F	PREREL	0	0				15.3	1
379	F	PREREL	0	0				15.8	1
380	F	PREREL	0	0				12.6	0
381	F	PREREL	0	0				15.7	1
382	F	PREREL	0	0				14.4	1
383	F	PREREL	0	0				16	1
384	F	PREREL	0	0				15.2	1
385	F	PREREL	0	0				15.2	1
386	F	PREREL	0	0				13.8	1
387	F	PREREL	0	0				14.8	1
388	F	PREREL	0	0				15.3	1
389	F	PREREL	0	0				15.1	0
390	F	PREREL	0	0				16.2	1
391	F	PREREL	0	0				14.6	0
392	F	PREREL	0	0				13.8	1
393	F	PREREL	0	0				14.3	0
394	F	PREREL	0	0				16.5	1
395	F	PREREL	0	0				15.7	1

## Sheet: readmeReplicateBtoF-Beetles
Replicate = replicate release
source: we sampled beetles before they were released which are indicated as PREREL (pre-release) and we recaptured beetles in the field: RECAP.
tsinceRelease: time in minutes since release
DAY.Since.REL: number of days after release that the SHB was recaptured
LOC.ID = location of the hive
Dist.M = distance of colony from release point in meters
Dir = Direction of colony from release point: 0=at release point ,1 = north, 2=east, 3 = south, 4 = west
Weight: weight of the recaptured beetle in mg
Sex: 0=male, 1=female
TEMP= average temperature (C°)
RH = relative humidity (%)
RAIN = precipitation (mm)
WS = windspeed (km/h)
WDIR = wind direction 1 = north, 2 = northeast, 3 = east, 4 = southeast, 5 = south, 6= southwest, 7=west, 8= North east
remark

## Sheet: RreplicateBtoF-hives
LOC.ID,Replicate,Orientation,SHB.RELEASED,Dist.M,Dir,t.since.release,t.since.last.OBS,DAY.Since.REL,Day.S.LastObs,QUEEN,REPLACED,SHBDYED,SHBNODYE,SHB.TOTAL,T.M,T.F,D.M,D.F,TEMP,RH,RAIN,WS,WDIR,remark
1,3,1,889,50,1,786,0,1,0,1,1,0,12,12,6,6,0,0,25.38972746,93.9245283,0,4.070566038,3,
1,3,1,889,50,1,2288,1490,2,1,1,0,0,2,2,0,2,0,0,26.57134213,81.52475248,0,5.01809901,3,
1,3,1,889,50,1,5124,2816,4,2,1,0,3,1,4,1,3,1,2,24.83339243,79.57978723,0,6.836505319,3,
1,3,1,889,50,1,9475,4338,7,3,1,0,1,1,2,1,0,1,0,25.48739464,84.20689655,0.003503448,7.589206897,2,1 beetle escaped - no sex or dye determined
1,4,1,3573,50,1,925,0,1,0,1,0,0,1,1,0,1,0,0,20.83395062,89.77777778,0,8.106222222,6,
1,4,1,3573,50,1,2246,1313,2,1,1,0,2,0,2,1,1,1,1,18.46229713,65.31460674,0,8.605359551,7,
1,4,1,3573,50,1,5179,2934,4,2,1,0,1,0,1,0,1,0,1,14.0337585,65.15306122,0,6.360321429,5,
1,4,1,3573,50,1,11359,6173,8,4,1,0,0,1,1,0,1,0,0,15.25753776,69.87864078,0,6.3595,5,
1,5,1,3079,50,1,1614,0,1,0,1,0,2,1,3,1,2,0,2,20.13348624,87.87155963,0,3.660165138,5,
1,5,1,3079,50,1,3090,1463,2,1,1,0,0,2,2,1,1,0,0,20.56746032,83.07142857,0,3.2545,5,
1,5,1,3079,50,1,6009,2906,4,2,1,0,1,1,2,1,1,0,0,20.31418803,84.70769231,0,6.427615385,4,
1,5,1,3079,50,1,10310,4290,7,3,1,0,0,0,0,0,0,0,0,19.33774681,84.58188153,0,8.789365854,2,
2,3,1,889,50,2,893,0,1,0,1,0,0,2,2,1,1,0,0,26.06157407,89.88333333,0,4.470433333,3,
2,3,1,889,50,2,2368,1469,2,1,1,0,0,2,2,2,0,0,0,26.47008979,81.80808081,0,5.078818182,3,
2,3,1,889,50,2,5045,2664,4,2,1,0,0,0,0,0,0,0,0,24.55246567,80.52808989,0,6.575674157,3,
2,3,1,889,50,2,9371,4325,7,3,1,0,2,0,2,1,1,0,0,25.46668582,84.20344828,0.003503448,7.735217241,2,
2,4,1,3573,50,2,777,0,1,0,1,0,0,0,0,0,0,0,0,20.6384696,93.49056604,0,8.025698113,6,
2,4,1,3573,50,2,2196,1407,2,1,1,0,0,1,1,0,1,0,0,18.84030733,66.58510638,0,8.409680851,6,
2,4,1,3573,50,2,5102,2901,4,2,1,0,2,0,2,0,2,0,2,13.89601947,65.20103093,0,6.342902062,5,
2,4,1,3573,50,2,11270,6162,8,4,1,0,0,0,0,0,0,0,0,15.22904839,70.12895377,0,6.46350365,5,
2,5,1,3079,50,2,1753,0,1,0,1,0,1,1,2,0,2,0,1,20.57161017,86.00847458,0,3.895381356,5,
2,5,1,3079,50,2,2968,1204,2,1,1,0,1,0,1,0,1,0,1,19.83422497,84.69135802,0,2.577987654,5,
2,5,1,3079,50,2,6022,3047,4,2,1,0,0,2,2,0,2,0,0,20.35757081,84.87745098,0,6.43447549,4,
2,5,1,3079,50,2,10204,4172,7,3,1,0,1,1,2,0,2,0,1,19.30117483,84.62724014,0,8.751129032,2,
3,3,1,889,50,3,769,0,1,0,1,0,1,4,5,0,5,0,1,25.28397436,94.55769231,0,3.975461538,3,
3,3,1,889,50,3,2195,1414,2,1,1,0,0,1,1,0,1,0,0,26.38777778,82.49473684,0,4.818136842,3,
3,3,1,889,50,3,5315,3098,4,2,1,0,0,0,0,0,0,0,0,25.2959474,78.23671498,0,7.468222222,2,
3,3,1,889,50,3,9497,4164,7,3,1,0,0,0,0,0,0,0,0,25.31851852,84.9390681,0.003641577,7.182100358,2,
3,4,1,3573,50,3,888,0,1,0,1,0,0,0,0,0,0,0,0,20.74435185,91.05,0,8.068783333,6,
3,4,1,3573,50,3,2289,1392,2,1,1,0,2,0,2,0,2,0,2,18.54456265,64.62765957,0,8.692287234,7,
3,4,1,3573,50,3,5147,2849,4,2,1,0,0,0,0,0,0,0,0,13.8917103,65.61256545,0,6.208193717,5,
3,4,1,3573,50,3,11303,6150,8,4,1,0,0,1,1,0,1,0,0,15.24399838,69.98783455,0,6.418846715,5,
3,5,1,3079,50,3,1708,0,1,0,1,0,7,0,7,0,7,0,7,20.41560386,86.66086957,0,3.7996,5,
3,5,1,3079,50,3,2980,1261,2,1,1,0,1,3,4,0,4,0,1,20.06339869,84.03529412,0,2.808976471,5,
3,5,1,3079,50,3,5953,2960,4,2,1,0,0,2,2,0,2,0,0,20.49497755,84.70707071,0,6.315590909,4,
3,5,1,3079,50,3,10212,4244,7,3,1,0,0,1,1,0,1,0,0,19.22818858,84.6971831,0,8.790373239,2,
4,3,1,889,50,4,643,0,1,0,0,0,0,0,0,0,0,0,0,24.55,98.47727273,0,3.373681818,3,
4,3,1,889,50,4,2108,1455,2,1,0,0,0,0,0,0,0,0,0,26.5175737,82.25510204,0,4.826714286,3,
4,3,1,889,50,4,5047,2924,4,2,0,0,0,0,0,0,0,0,0,25.01873583,79.16326531,0,6.763642857,3,
4,3,1,889,50,4,9391,4332,7,3,0,0,0,0,0,0,0,0,0,25.46657088,84.23103448,0.003503448,7.700241379,2,
4,4,1,3573,50,4,791,0,1,0,0,0,0,0,0,0,0,0,0,20.63909465,93.14814815,0,8.011240741,6,
4,4,1,3573,50,4,2204,1405,2,1,0,0,5,0,5,0,5,0,5,18.81380117,66.42105263,0,8.482157895,6,
4,4,1,3573,50,4,5110,2898,4,2,1,0,1,0,1,0,1,0,1,13.92783476,65.15897436,0,6.360738462,5,
4,4,1,3573,50,4,11280,6163,8,4,1,0,1,1,2,0,2,0,1,15.24781553,70.04126214,0,6.459929612,5,
4,5,1,3079,50,4,1542,0,1,0,1,0,3,0,3,1,2,1,2,20.01778846,88.03846154,0,3.492461538,5,
4,5,1,3079,50,4,3046,1490,2,1,1,0,1,3,4,0,4,0,1,20.5605,83.24,0,3.34719,5,
4,5,1,3079,50,4,5891,2838,4,2,1,0,0,0,0,0,0,0,0,20.61087719,84.37894737,0,6.2307,4,
4,5,1,3079,50,4,10266,4361,7,3,1,0,0,1,1,0,1,0,0,19.17791096,84.80821918,0,8.840664384,2,
5,3,1,889,100,1,800,0,1,0,1,0,1,1,2,1,1,0,1,25.089,95.74,0,3.80282,3,
5,3,1,889,100,1,2310,1498,2,1,1,0,0,0,0,0,0,0,0,26.71746032,80.77142857,0,5.1658,3,
5,3,1,889,100,1,5116,2790,4,2,1,0,0,0,0,0,0,0,0,24.80148544,79.69518717,0,6.82571123,3,
5,3,1,889,100,1,9462,4339,7,3,1,0,0,0,0,0,0,0,0,25.4991218,84.15463918,0.003491409,7.606281787,2,
5,4,1,3573,100,1,935,0,1,0,1,0,0,0,0,0,0,0,0,20.83395062,89.77777778,0,8.106222222,6,
5,4,1,3573,100,1,2257,1316,2,1,1,0,3,1,4,2,2,1,2,18.41218434,65.35227273,0,8.617159091,7,
5,4,1,3573,100,1,5187,2921,4,2,1,0,0,0,0,0,0,0,0,14.05564059,65.18877551,0,6.361142857,5,
5,4,1,3573,100,1,11351,6158,8,4,1,0,0,0,0,0,0,0,0,15.25753776,69.87864078,0,6.3595,5,
5,5,1,3079,100,1,1632,0,1,0,1,0,3,0,3,3,0,3,0,20.17510101,87.72727273,0,3.673727273,5,
5,5,1,3079,100,1,3105,1461,2,1,1,0,0,1,1,0,1,0,0,20.56927438,83.12244898,0,3.270928571,5,
5,5,1,3079,100,1,5995,2879,4,2,1,0,0,1,1,1,0,0,0,20.3164076,84.73056995,0,6.399124352,4,
5,5,1,3079,100,1,10324,4316,7,3,1,0,0,0,0,0,0,0,0,19.33735102,84.56401384,0,8.803190311,2,
6,3,1,889,100,2,875,0,1,0,1,0,0,3,3,1,2,0,0,25.96516008,90.45762712,0,4.42340678,3,
6,3,1,889,100,2,2384,1495,2,1,1,0,0,1,1,1,0,0,0,26.57238724,81.26732673,0,5.159970297,3,
6,3,1,889,100,2,5023,2625,4,2,1,0,0,0,0,0,0,0,0,24.49122475,80.75,0,6.507693182,3,
6,3,1,889,100,2,9361,4328,7,3,1,0,0,0,0,0,0,0,0,25.44718364,84.27083333,0.003527778,7.72296875,2,
6,4,1,3573,100,2,847,0,1,0,1,0,0,0,0,0,0,0,0,20.6714425,92.15789474,0,8.033052632,6,
6,4,1,3573,100,2,2187,1332,2,1,1,0,1,0,1,0,1,0,1,18.73950617,66.23333333,0,8.422088889,7,
6,4,1,3573,100,2,5090,2897,4,2,1,0,0,0,0,0,0,0,0,13.86917098,65.22279793,0,6.334056995,5,
6,4,1,3573,100,2,11263,6166,8,4,1,0,0,0,0,0,0,0,0,15.23838997,70.10679612,0,6.467354369,5,
6,5,1,3079,100,2,1738,0,1,0,1,0,1,0,1,0,1,0,1,20.51818613,86.23931624,0,3.869504274,5,
6,5,1,3079,100,2,2957,1209,2,1,1,0,1,0,1,0,1,0,1,19.93388203,84.18518519,0,2.613765432,5,
6,5,1,3079,100,2,6034,3068,4,2,1,0,0,1,1,0,1,0,0,20.32807443,84.95631068,0,6.439218447,4,
6,5,1,3079,100,2,10192,4149,7,3,1,0,0,1,1,0,1,0,0,19.30333733,84.60431655,0,8.756546763,2,
7,3,1,889,100,3,758,0,1,0,1,0,0,0,0,0,0,0,0,25.18583878,95.15686275,0,3.895568627,3,
7,3,1,889,100,3,2220,1453,2,1,1,0,0,1,1,1,0,0,0,26.47261905,82.07142857,0,4.9105,3,
7,3,1,889,100,3,5336,3105,4,2,1,0,0,0,0,0,0,0,0,25.32580128,78.13461538,0,7.583254808,2,
7,3,1,889,100,3,9509,4150,7,3,1,0,1,0,1,0,1,0,1,25.30331735,85.01079137,0.003654676,7.099057554,2,
7,4,1,3573,100,3,899,0,1,0,1,0,0,0,0,0,0,0,0,20.771949,90.63934426,0,8.100147541,6,
7,4,1,3573,100,3,2300,1396,2,1,1,0,0,0,0,0,0,0,0,18.54456265,64.62765957,0,8.692287234,7,
7,4,1,3573,100,3,5154,2847,4,2,1,0,0,2,2,0,2,0,0,13.90642816,65.65968586,0,6.230109948,5,
7,4,1,3573,100,3,11317,6158,8,4,1,0,0,0,0,0,0,0,0,15.24399838,69.98783455,0,6.418846715,5,
7,5,1,3079,100,3,1782,0,1,0,1,0,0,0,0,0,0,0,0,20.67875,85.51666667,0,3.955233333,5,
7,5,1,3079,100,3,2995,1203,2,1,1,0,1,1,2,0,2,0,1,19.64684499,85.7654321,0,2.564074074,5,
7,5,1,3079,100,3,5938,2937,4,2,1,0,1,3,4,2,2,1,0,20.52453469,84.6751269,0,6.298614213,4,
7,5,1,3079,100,3,10235,4283,7,3,1,0,0,0,0,0,0,0,0,19.21637631,84.73867596,0,8.801707317,2,
8,3,1,889,100,4,663,0,1,0,1,0,0,0,0,0,0,0,0,24.62839506,98.11111111,0,3.431088889,3,
8,3,1,889,100,4,2141,1464,2,1,1,0,1,4,5,2,3,0,1,26.53035915,82.09090909,0,4.917818182,3,
8,3,1,889,100,4,5059,2908,4,2,1,0,0,0,0,0,0,0,0,25.00789174,79.11282051,0,6.788420513,3,
8,3,1,889,100,4,9401,4334,7,3,1,0,0,0,0,0,0,0,0,25.46967433,84.24137931,0.003503448,7.669151724,2,
8,4,1,3573,100,4,802,0,1,0,1,0,0,0,0,0,0,0,0,20.63909465,93.14814815,0,8.011240741,6,
8,4,1,3573,100,4,2216,1397,2,1,1,0,0,0,0,0,0,0,0,18.7713859,66.23655914,0,8.517419355,7,
8,4,1,3573,100,4,5119,2897,4,2,1,0,0,0,0,0,0,0,0,13.91549255,65.23195876,0,6.314685567,5,
8,4,1,3573,100,4,11290,6165,8,4,1,0,0,0,0,0,0,0,0,15.25415318,69.99029126,0,6.44586165,5,
8,5,1,3079,100,4,1563,0,1,0,1,0,1,0,1,0,1,0,1,20.04339623,88.09433962,0,3.546556604,5,
8,5,1,3079,100,4,3056,1482,2,1,1,0,0,1,1,0,1,0,0,20.58577778,83.12,0,3.35202,5,
8,5,1,3079,100,4,5876,2814,4,2,1,0,0,1,1,0,1,0,0,20.64426808,84.34391534,0,6.215111111,4,
8,5,1,3079,100,4,10272,4382,7,3,1,0,0,2,2,0,2,0,0,19.1612628,84.82935154,0,8.841812287,2,
9,3,1,889,200,1,817,0,1,0,1,0,0,0,0,0,0,0,0,25.5830303,92.74545455,0,4.200636364,3,
9,3,1,889,200,1,2328,1499,2,1,1,0,1,0,1,0,1,0,1,26.5689769,81.44554455,0,5.057950495,3,
9,3,1,889,200,1,5112,2768,4,2,1,0,0,1,1,1,0,0,0,24.76950418,79.80645161,0,6.812204301,3,
9,3,1,889,200,1,9386,4272,7,3,1,0,1,0,1,0,1,0,1,25.41128655,84.49824561,0.003564912,7.598635088,2,
9,4,1,3573,200,1,1029,0,1,0,1,0,0,0,0,0,0,0,0,21.1252381,86.74285714,0,8.027,5,
9,4,1,3573,200,1,2268,1226,2,1,1,0,2,0,2,0,2,0,2,18.02797858,65.51807229,0,8.740554217,7,
9,4,1,3573,200,1,5194,2919,4,2,1,0,0,0,0,0,0,0,0,14.03450142,65.29230769,0,6.341748718,5,
9,4,1,3573,200,1,11342,6143,8,4,1,0,0,0,0,0,0,0,0,15.22864499,69.97073171,0,6.357536585,5,
9,5,1,3079,200,1,1649,0,1,0,1,0,0,0,0,0,0,0,0,20.22002002,87.54054054,0,3.687045045,5,
9,5,1,3079,200,1,3120,1455,2,1,1,0,0,0,0,0,0,0,0,20.56887755,83.21428571,0,3.289,5,
9,5,1,3079,200,1,5983,2853,4,2,1,0,0,0,0,0,0,0,0,20.3185573,84.7539267,0,6.364979058,4,
9,5,1,3079,200,1,10332,4339,7,3,1,0,0,0,0,0,0,0,0,19.33598702,84.54982818,0,8.824017182,2,
10,3,1,889,200,2,861,0,1,0,1,0,0,5,5,2,3,0,0,25.86848659,91.01724138,0,4.363655172,3,
10,3,1,889,200,2,2148,1275,2,1,1,0,0,1,1,1,0,0,0,25.98152455,84.45348837,0,4.513616279,3,
10,3,1,889,200,2,5010,4137,4,2,1,0,1,0,1,0,1,0,1,24.93987784,79.28795812,0,6.65326178,3,
10,3,1,889,200,2,9351,4330,7,3,1,0,0,0,0,0,0,0,0,25.45371011,84.19377163,0.003515571,7.780366782,2,
10,4,1,3573,200,2,858,0,1,0,1,0,0,0,0,0,0,0,0,20.69482759,91.81034483,0,8.03612069,6,
10,4,1,3573,200,2,2178,1310,2,1,1,0,0,1,1,0,1,0,0,18.72986111,66.30681818,0,8.381147727,7,
10,4,1,3573,200,2,5081,2897,4,2,1,0,0,0,0,0,0,0,0,13.88170103,65.16494845,0,6.364479381,5,
10,4,1,3573,200,2,11254,6286,8,4,1,0,0,1,1,0,1,0,0,15.22735976,70.17718447,0,6.477514563,5,
10,5,1,3079,200,2,1721,0,1,0,1,0,0,0,0,0,0,0,0,20.46599617,86.45689655,0,3.836241379,5,
10,5,1,3079,200,2,2942,1209,2,1,1,0,0,0,0,0,0,0,0,20.03710562,83.7037037,0,2.689296296,5,
10,5,1,3079,200,2,6045,3090,4,2,1,0,0,0,0,0,0,0,0,20.31784756,85.02898551,0,6.415888889,4,
10,5,1,3079,200,2,10179,4120,7,3,1,0,0,1,1,0,1,0,0,19.31998792,84.56884058,0,8.754666667,2,
11,3,1,889,200,3,738,0,1,0,1,0,0,1,1,0,1,0,0,25.089,95.74,0,3.80282,3,
11,3,1,889,200,3,2234,1478,2,1,1,0,0,2,2,1,1,0,0,26.53522222,81.77,0,4.97651,3,
11,3,1,889,200,3,5361,3106,4,2,1,0,1,0,1,0,1,0,1,25.32994124,78.11538462,0,7.638985577,2,
11,3,1,889,200,3,9528,4155,7,3,1,0,0,0,0,0,0,0,0,25.30793365,84.98561151,0.003654676,7.052726619,2,
11,4,1,3573,200,3,905,0,1,0,1,0,0,0,0,0,0,0,0,20.771949,90.63934426,0,8.100147541,6,
11,4,1,3573,200,3,2310,1398,2,1,1,0,0,0,0,0,0,0,0,18.5071513,64.32978723,0,8.719691489,7,
11,4,1,3573,200,3,5160,2843,4,2,1,0,0,0,0,0,0,0,0,13.85390947,65.96296296,0,6.144407407,5,
11,4,1,3573,200,3,11328,6162,8,4,1,0,1,0,1,0,1,0,1,15.26042341,69.91019417,0,6.412254854,5,
11,5,1,3079,200,3,1795,0,1,0,1,0,2,0,2,0,2,0,2,20.73576676,85.25619835,0,3.970446281,5,
11,5,1,3079,200,3,3003,1197,2,1,1,0,1,2,3,1,2,1,0,19.56021948,86.28395062,0,2.556123457,5,
11,5,1,3079,200,3,5924,2902,4,2,1,0,1,5,6,1,5,1,0,20.56113975,84.5,0,6.274020619,4,
11,5,1,3079,200,3,10230,4293,7,3,1,0,0,6,6,2,4,0,0,19.1956446,84.75958188,0,8.807878049,2,
12,3,1,889,200,4,682,0,1,0,1,0,1,3,4,1,3,0,1,24.71521739,97.69565217,0,3.507,3,
12,3,1,889,200,4,2154,1463,2,1,1,0,0,1,1,0,1,0,0,26.50901361,82.12244898,0,4.897357143,3,
12,3,1,889,200,4,5068,2896,4,2,1,0,0,0,0,0,0,0,0,24.9906071,79.12371134,0,6.808474227,3,
12,3,1,889,200,4,9410,4333,7,3,1,0,0,0,0,0,0,0,0,25.46967433,84.24137931,0.003503448,7.669151724,2,
12,4,1,3573,200,4,822,0,1,0,1,0,0,0,0,0,0,0,0,20.65396825,92.48214286,0,8.001125,6,
12,4,1,3573,200,4,2223,1394,2,1,1,0,0,0,0,0,0,0,0,18.74946809,66.05319149,0,8.568968085,7,
12,4,1,3573,200,4,5128,2896,4,2,1,0,0,0,0,0,0,0,0,13.93533792,65.25773196,0,6.305556701,5,
12,4,1,3573,200,4,11305,6171,8,4,1,0,0,0,0,0,0,0,0,15.32246203,69.68345324,0,6.401390887,5,
12,5,1,3079,200,4,1580,0,1,0,1,0,1,1,2,0,2,0,1,20.06832814,88.05607477,0,3.597672897,5,
12,5,1,3079,200,4,3064,1476,2,1,1,0,1,1,2,0,2,0,1,20.61038889,83.03,0,3.34719,5,
12,5,1,3079,200,4,5863,2787,4,2,1,0,0,0,0,0,0,0,0,20.66437908,84.31550802,0,6.192903743,4,
12,5,1,3079,200,4,10290,4415,7,3,1,0,1,0,1,0,1,0,1,19.15369115,84.83728814,0,8.850088136,2,
13,3,1,889,400,1,830,0,1,0,1,0,0,0,0,0,0,0,0,25.67311508,92.19642857,0,4.234875,3,
13,3,1,889,400,1,2348,1508,2,1,1,0,1,2,3,1,2,1,0,26.57365237,81.3960396,0,5.078673267,3,
13,3,1,889,400,1,5092,2730,4,2,1,0,2,0,3,1,1,1,1,24.69238009,80.03825137,0,6.75584153,3,3 captured only data for 2
13,3,1,889,400,1,9435,4335,7,3,1,0,0,0,0,0,0,0,0,25.47616858,84.24482759,0.003503448,7.614189655,2,
13,4,1,3573,400,1,1048,0,1,0,1,0,0,0,0,0,0,0,0,21.17104851,86.30985915,0,8.015985915,5,
13,4,1,3573,400,1,2280,1223,2,1,1,0,0,0,0,0,0,0,0,17.95870147,65.3373494,0,8.79486747,7,
13,4,1,3573,400,1,5200,2914,4,2,1,0,0,0,0,0,0,0,0,14.07774943,65.2244898,0,6.375107143,5,
13,4,1,3573,400,1,11333,6126,8,4,1,0,0,0,0,0,0,0,0,15.21083945,70.01466993,0,6.341589242,5,
13,5,1,3079,400,1,1675,0,1,0,1,0,0,0,0,0,0,0,0,20.31455261,87.07964602,0,3.747168142,5,
13,5,1,3079,400,1,3140,1450,2,1,1,0,0,0,0,0,0,0,0,20.5765873,83.44897959,0,3.290642857,5,
13,5,1,3079,400,1,5971,2823,4,2,1,0,1,1,2,0,2,0,1,20.31801881,84.78835979,0,6.339481481,4,
13,5,1,3079,400,1,10346,4365,7,3,1,0,0,0,0,0,0,0,0,19.32113775,84.56506849,0,8.831842466,2,
14,3,1,889,400,2,846,0,1,0,1,0,0,0,0,0,0,0,0,25.76306043,91.63157895,0,4.282035088,3,
14,3,1,889,400,2,2424,1568,2,1,1,0,0,1,1,1,0,0,0,26.76597884,80.24761905,0,5.336,3,
14,3,1,889,400,2,4995,2561,4,2,1,0,0,1,1,1,0,0,0,24.36892765,81.18604651,0,6.366988372,3,
14,3,1,889,400,2,9337,4329,7,3,1,0,1,0,1,0,1,0,1,25.45369089,84.16608997,0.003515571,7.80933564,2,
14,4,1,3573,400,2,870,0,1,0,1,0,1,0,1,0,1,0,1,20.7193032,91.44067797,0,8.058186441,6,
14,4,1,3573,400,2,2170,1288,2,1,1,0,0,0,0,0,0,0,0,18.69067688,66.26436782,0,8.370149425,7,
14,4,1,3573,400,2,5072,2897,4,2,1,0,0,0,0,0,0,0,0,13.87021764,65.12886598,0,6.376097938,6,
14,4,1,3573,400,2,11245,6167,8,4,1,0,0,0,0,0,0,0,0,15.22735976,70.17718447,0,6.477514563,5,
14,5,1,3079,400,2,1708,0,1,0,1,0,0,0,0,0,0,0,0,20.41560386,86.66086957,0,3.7996,5,
14,5,1,3079,400,2,2920,1201,2,1,1,0,0,1,1,1,0,0,0,20.14314129,83.24691358,0,2.768802469,5,
14,5,1,3079,400,2,6062,3126,4,2,1,0,0,0,0,0,0,0,0,20.2848219,85.10526316,0,6.415349282,4,
14,5,1,3079,400,2,10170,4097,7,3,1,0,0,0,0,0,0,0,0,19.3372871,84.52919708,0,8.749821168,2,
15,3,1,889,400,3,716,0,1,0,1,0,0,1,1,0,1,0,0,24.98594104,96.28571429,0,3.732571429,3,
15,3,1,889,400,3,2257,1528,2,1,1,0,0,0,0,0,0,0,0,26.63166127,81.38834951,0,5.056650485,3,
15,3,1,889,400,3,5377,3106,4,2,1,0,0,0,0,0,0,0,0,25.32988782,78.11538462,0,7.685427885,2,
15,3,1,889,400,3,9542,4145,7,3,1,0,0,0,0,0,0,0,0,25.30288809,85,0.00366787,6.997397112,2,
15,4,1,3573,400,3,914,0,1,0,1,0,0,1,1,0,1,0,0,20.80107527,90.22580645,0,8.114919355,6,
15,4,1,3573,400,3,2318,1397,2,1,1,0,0,1,1,0,1,0,0,18.51052632,64.03157895,0,8.797378947,7,
15,4,1,3573,400,3,5169,2851,4,2,1,0,0,1,1,0,1,0,0,13.9211751,65.73298429,0,6.23095288,5,
15,4,1,3573,400,3,11341,6166,8,4,1,0,0,0,0,0,0,0,0,15.26088188,69.88592233,0,6.386463592,5,
15,5,1,3079,400,3,1810,0,1,0,1,0,1,0,1,0,1,0,1,20.79458106,84.98360656,0,3.984090164,5,
15,5,1,3079,400,3,3024,1204,2,1,1,0,0,2,2,0,2,0,0,19.48566529,86.74074074,0,2.550160494,5,
15,5,1,3079,400,3,5905,2874,4,2,1,0,0,0,0,0,0,0,0,20.59409902,84.45595855,0,6.248134715,4,
15,5,1,3079,400,3,10254,4332,7,3,1,0,0,0,0,0,0,0,0,19.18754789,84.78965517,0,8.828351724,2,
16,3,1,889,400,4,697,0,1,0,1,0,0,0,0,0,0,0,0,24.79940898,97.25531915,0,3.562553191,3,
16,3,1,889,400,4,2174,1467,2,1,1,0,0,0,0,0,0,0,0,26.53810325,81.94949495,0,4.937333333,3,
16,3,1,889,400,4,5080,2887,4,2,1,0,0,0,0,0,0,0,0,24.96790443,79.16580311,0,6.809549223,3,
16,3,1,889,400,4,9421,4334,7,3,1,0,0,0,0,0,0,0,0,25.47312261,84.24482759,0.003503448,7.644168966,2,
16,4,1,3573,400,4,831,0,1,0,1,0,0,0,0,0,0,0,0,20.65396825,92.48214286,0,8.001125,6,
16,4,1,3573,400,4,2235,1392,2,1,1,0,0,0,0,0,0,0,0,18.42011494,65.57471264,0,8.581114943,7,
16,4,1,3573,400,4,5138,2897,4,2,1,0,0,0,0,0,0,0,0,13.97330484,65.19487179,0,6.323584615,5,
16,4,1,3573,400,4,11317,6173,8,4,1,0,0,0,0,0,0,0,0,15.2587918,69.94660194,0,6.427104369,5,
16,5,1,3079,400,4,1594,0,1,0,1,0,2,0,2,0,2,0,2,20.09897119,87.98148148,0,3.632935185,5,
16,5,1,3079,400,4,3080,1474,2,1,1,0,0,0,0,0,0,0,0,20.6285,82.97,0,3.32948,5,
16,5,1,3079,400,4,5848,2760,4,2,1,0,0,0,0,0,0,0,0,20.68195195,84.2972973,0,6.176308108,4,
16,5,1,3079,400,4,10300,4439,7,3,1,0,0,0,0,0,0,0,0,19.146633,84.84511785,0,8.854457912,2,
17,3,1,889,800,2,930,0,1,0,1,0,0,0,0,0,0,0,0,26.3622575,88.26984127,0,4.607666667,3,
17,3,1,889,800,2,4966,4027,4,2,1,0,1,0,1,0,1,0,1,25.11468401,81.40520446,0,5.889966543,3,
17,3,1,889,800,2,9313,4340,7,3,1,0,0,0,0,0,0,0,0,25.4578656,84.10652921,0.003491409,7.860783505,2,
17,4,1,3573,800,2,928,0,1,0,1,0,0,0,0,0,0,0,0,20.83395062,89.77777778,0,8.106222222,6,
17,4,1,3573,800,2,2375,1437,2,1,1,0,0,1,1,1,0,0,0,18.44467593,63.17708333,0,9.0461875,7,
17,4,1,3573,800,2,5231,2840,4,2,1,0,0,0,0,0,0,0,0,13.9936591,66.05759162,0,6.139073298,5,
17,4,1,3573,800,2,11025,5785,8,4,1,0,0,0,0,0,0,0,0,14.81085271,71.91731266,0,6.339739018,5,
17,5,1,3079,800,2,1617,0,1,0,1,0,0,0,0,0,0,0,0,20.13348624,87.87155963,0,3.660165138,5,
17,5,1,3079,800,2,3051,1429,2,1,1,0,0,1,1,1,0,0,0,20.5222795,83.09278351,0,3.218340206,5,
17,5,1,3079,800,2,5980,2920,4,2,1,0,0,0,0,0,0,0,0,20.42406463,84.59183673,0,6.374285714,4,
17,5,1,3079,800,2,10294,4306,7,3,1,0,0,0,0,0,0,0,0,19.2962963,84.63541667,0,8.8046875,2,
18,3,1,889,800,2,905,0,1,0,1,0,0,3,3,1,2,0,0,26.16102004,89.3442623,0,4.505360656,3,
18,3,1,889,800,2,2448,1556,2,1,1,0,0,0,0,0,0,0,0,26.71314103,80.36538462,0,5.364086538,3,
18,3,1,889,800,2,4953,2487,4,2,1,0,0,0,0,0,0,0,0,24.41390513,80.89473684,0,6.324192982,3,
18,3,1,889,800,2,9304,4342,7,3,1,0,1,0,1,1,0,1,0,25.45258621,84.08965517,0.003503448,7.876786207,2,
18,4,1,3573,800,2,765,0,1,0,1,0,0,0,0,0,0,0,0,20.64358974,93.82692308,0,8.043807692,6,
18,4,1,3573,800,2,2354,1581,2,1,1,0,0,0,0,0,0,0,0,18.77678197,64.21698113,0,8.911198113,6,
18,4,1,3573,800,2,5215,2842,4,2,1,0,0,0,0,0,0,0,0,13.97399651,65.97382199,0,6.17026178,5,
18,4,1,3573,800,2,11011,5784,8,4,1,0,0,0,0,0,0,0,0,14.81597761,71.94573643,0,6.3534677,5,
18,5,1,3079,800,2,1608,0,1,0,1,0,0,0,0,0,0,0,0,20.13348624,87.87155963,0,3.660165138,5,
18,5,1,3079,800,2,3042,1427,2,1,1,0,0,0,0,0,0,0,0,20.49178241,83.10416667,0,3.183104167,5,
18,5,1,3079,800,2,5966,2916,4,2,1,0,0,0,0,0,0,0,0,20.45188034,84.56923077,0,6.350005128,4,
18,5,1,3079,800,2,10285,4306,7,3,1,0,0,0,0,0,0,0,0,19.27052469,84.67013889,0,8.80971875,2,
19,3,1,889,800,2,943,0,1,0,1,0,0,3,3,0,3,0,0,26.46189236,87.71875,0,4.636296875,3,
19,3,1,889,800,2,5255,4302,4,2,1,0,0,1,1,1,0,0,0,25.36388889,80.55555556,0,6.473541667,3,
19,3,1,889,800,2,9323,4058,7,3,1,0,0,0,0,0,0,0,0,25.21457565,85.2103321,0.003749077,7.366789668,2,
19,4,1,3573,800,2,975,0,1,0,1,0,0,0,0,0,0,0,0,20.95816498,88.43939394,0,8.052439394,5,
19,4,1,3573,800,2,2428,1439,2,1,1,0,0,0,0,0,0,0,0,18.33213058,62.09278351,0,9.31642268,7,
19,4,1,3573,800,2,5268,2828,4,2,1,0,0,0,0,0,0,0,0,13.97251617,66.56084656,0,6.036222222,5,
19,4,1,3573,800,2,11067,5794,8,4,1,0,0,0,0,0,0,0,0,14.79678438,71.82428941,0,6.306457364,5,
19,5,1,3079,800,2,1643,0,1,0,1,0,0,0,0,0,0,0,0,20.22002002,87.54054054,0,3.687045045,5,
19,5,1,3079,800,2,3085,1437,2,1,1,0,0,0,0,0,0,0,0,20.52474227,83.18556701,0,3.234938144,5,
19,5,1,3079,800,2,6008,2917,4,2,1,0,0,0,0,0,0,0,0,20.3356576,84.67346939,0,6.431785714,4,
19,5,1,3079,800,2,10327,4308,7,3,1,0,0,0,0,0,0,0,0,19.35133102,84.55208333,0,8.793506944,2,
20,3,1,889,1200,2,1021,0,1,0,1,0,0,2,2,1,1,0,0,26.89114332,85.27536232,0,4.939666667,3,
20,3,1,889,1200,2,2618,1589,2,1,1,0,0,0,0,0,0,0,0,26.69709242,79.40186916,0,5.672616822,3,
20,3,1,889,1200,2,5267,2633,4,2,1,0,0,1,1,1,0,0,0,24.38810421,81.90960452,0,6.933915254,3,
20,3,1,889,1200,2,9561,4277,7,3,1,0,0,0,0,0,0,0,0,25.4486014,84.36363636,0.003552448,7.28327972,2,
20,4,1,3573,1200,2,942,0,1,0,1,0,0,0,0,0,0,0,0,20.871875,89.3125,0,8.097796875,6,
20,4,1,3573,1200,2,2397,1437,2,1,1,0,0,0,0,0,0,0,0,18.41483391,62.62886598,0,9.163721649,7,
20,4,1,3573,1200,2,5243,2834,4,2,1,0,0,0,0,0,0,0,0,13.98421053,66.30526316,0,6.0858,5,
20,4,1,3573,1200,2,11039,5789,8,4,1,0,0,0,0,0,0,0,0,14.80522538,71.88888889,0,6.332666667,5,
20,5,1,3079,1200,2,1623,0,1,0,1,0,0,0,0,0,0,0,0,20.17510101,87.72727273,0,3.673727273,5,
20,5,1,3079,1200,2,3064,1435,2,1,1,0,0,0,0,0,0,0,0,20.52668958,83.12371134,0,3.213360825,5,
20,5,1,3079,1200,2,5994,2924,4,2,1,0,0,0,0,0,0,0,0,20.38146259,84.62755102,0,6.403857143,4,
20,5,1,3079,1200,2,10304,4304,7,3,1,0,0,0,0,0,0,0,0,19.2962963,84.63541667,0,8.8046875,2,
21,3,1,889,1200,2,958,0,1,0,0,0,0,0,0,0,0,0,0,26.56188034,87.18461538,0,4.681384615,3,
21,3,1,889,1200,2,5238,4265,4,2,0,0,1,0,1,0,1,0,1,25.29463938,80.80350877,0,6.42757193,3,
21,3,1,889,1200,2,9478,4227,7,3,0,0,0,0,0,0,0,0,0,25.38551237,84.66077739,0.003590106,7.349678445,2,
21,4,1,3573,1200,2,992,0,1,0,0,0,0,0,0,0,0,0,0,20.99800995,88.01492537,0,8.03558209,5,
21,4,1,3573,1200,2,2435,1435,2,1,0,0,0,0,0,0,0,0,0,18.27696759,62.11458333,0,9.341354167,7,
21,4,1,3573,1200,2,5278,2827,4,2,1,0,0,0,0,0,0,0,0,14.02280702,66.47368421,0,6.059531579,5,
21,4,1,3573,1200,2,11084,5800,8,4,1,0,0,0,0,0,0,0,0,14.81519187,71.72938144,0,6.304726804,5,
21,5,1,3079,1200,2,1652,0,1,0,1,1,0,59,59,21,38,0,0,20.26691468,87.30357143,0,3.7145,5,
21,5,1,3079,1200,2,3093,1433,2,1,1,0,0,3,3,2,1,0,0,20.52193585,83.28865979,0,3.251536082,5,
21,5,1,3079,1200,2,6022,2921,4,2,1,0,0,3,3,0,3,0,0,20.28982426,84.71938776,0,6.444928571,4,
21,5,1,3079,1200,2,10340,4310,7,3,1,0,0,0,0,0,0,0,0,19.36457132,84.52249135,0,8.802076125,2,
22,3,1,889,1200,2,1038,0,1,0,1,0,0,2,2,2,0,0,0,26.97301587,84.84285714,0,5.0048,3,
22,3,1,889,1200,2,2469,1420,2,1,1,0,0,0,0,0,0,0,0,26.21811343,82.39583333,0,5.200635417,3,
22,3,1,889,1200,2,4953,2468,4,2,1,0,0,0,0,0,0,0,0,24.19892905,81.78915663,0,6.17910241,3,
22,3,1,889,1200,2,9315,4341,7,3,1,0,0,0,0,0,0,0,0,25.4578656,84.10652921,0.003491409,7.860783505,2,
22,4,1,3573,1200,2,780,0,1,0,1,0,0,0,0,0,0,0,0,20.6384696,93.49056604,0,8.025698113,6,
22,4,1,3573,1200,2,2182,1387,2,1,1,0,0,0,0,0,0,0,0,18.86762246,66.72043011,0,8.368537634,6,
22,4,1,3573,1200,2,5080,2875,4,2,1,0,0,0,0,0,0,0,0,13.86917098,65.22279793,0,6.334056995,5,
22,4,1,3573,1200,2,11160,6059,8,4,1,0,0,1,1,1,0,0,0,15.11119342,70.72345679,0,6.457888889,5,
22,5,1,3079,1200,2,1597,0,1,0,1,0,0,0,0,0,0,0,0,20.09897119,87.98148148,0,3.632935185,5,
22,5,1,3079,1200,2,3032,1428,2,1,1,0,0,0,0,0,0,0,0,20.52153494,83.07216495,0,3.226639175,5,
22,5,1,3079,1200,2,5846,2807,4,2,1,0,0,0,0,0,0,0,0,20.72618203,84.26595745,0,6.173664894,4,
22,5,1,3079,1200,2,10275,4413,7,3,1,0,0,0,0,0,0,0,0,19.12581921,84.88135593,0,8.847359322,2,
23,3,1,889,1600,2,1008,0,1,0,1,0,0,1,1,1,0,0,0,26.80236928,85.76470588,0,4.924705882,3,
23,3,1,889,1600,2,5289,4274,4,2,1,0,0,0,0,0,0,0,0,25.2987568,80.81468531,0,6.504737762,3,
23,3,1,889,1600,2,9524,4218,7,3,1,0,0,0,0,0,0,0,0,25.37425138,84.69503546,0.003602837,7.217024823,2,
23,4,1,3573,1600,2,963,0,1,0,1,0,0,0,0,0,0,0,0,20.91632479,88.86153846,0,8.067338462,6,
23,4,1,3573,1600,2,2413,1442,2,1,1,0,0,0,0,0,0,0,0,18.37016037,62.36082474,0,9.253350515,7,
23,4,1,3573,1600,2,5255,2833,4,2,1,0,0,0,0,0,0,0,0,13.98421053,66.30526316,0,6.0858,5,
23,4,1,3573,1600,2,11054,5793,8,4,1,0,0,0,0,0,0,0,0,14.80100488,71.85788114,0,6.32226615,5,
23,5,1,3079,1600,2,1633,0,1,0,1,0,0,0,0,0,0,0,0,20.17510101,87.72727273,0,3.673727273,5,
23,5,1,3079,1600,2,3073,1434,2,1,1,0,0,0,0,0,0,0,0,20.48310185,83.23958333,0,3.193166667,5,
23,5,1,3079,1600,2,6002,2923,4,2,1,0,0,0,0,0,0,0,0,20.3614245,84.65641026,0,6.405323077,4,
23,5,1,3079,1600,2,10315,4309,7,3,1,0,0,0,0,0,0,0,0,19.32376543,84.59375,0,8.799097222,2,
24,3,1,889,1600,2,980,0,1,0,1,0,0,5,5,0,5,0,0,26.64924242,86.68181818,0,4.788530303,3,
24,3,1,889,1600,2,5216,4212,4,2,1,0,3,1,4,1,3,1,2,25.23096927,81.03900709,0,6.35664539,3,
24,3,1,889,1600,2,9498,4265,7,3,1,0,0,0,0,0,0,0,0,25.41947368,84.51929825,0.003564912,7.383968421,2,
24,4,1,3573,1600,2,1007,0,1,0,1,0,0,1,1,0,1,0,0,21.03905229,87.58823529,0,8.033426471,5,
24,4,1,3573,1600,2,2455,1439,2,1,1,0,0,0,0,0,0,0,0,18.25257732,61.58762887,0,9.472443299,7,
24,4,1,3573,1600,2,5288,2819,4,2,1,0,0,0,0,0,0,0,0,14.01108172,66.71957672,0,5.999592593,5,
24,4,1,3573,1600,2,11097,5802,8,4,1,0,0,0,0,0,0,0,0,14.81083906,71.69072165,0,6.292278351,5,
24,5,1,3079,1600,2,1665,0,1,0,1,1,3,12,15,9,6,2,1,20.26691468,87.30357143,0,3.7145,5,
24,5,1,3079,1600,2,3105,1433,2,1,1,0,0,6,6,4,2,0,0,20.47037037,83.52083333,0,3.21496875,5,
24,5,1,3079,1600,2,6033,2920,4,2,1,0,1,0,1,1,0,1,0,20.2439059,84.76530612,0,6.460535714,4,
24,5,1,3079,1600,2,10350,4307,7,3,1,0,0,0,0,0,0,0,0,19.37785494,84.51388889,0,8.798538194,2,
25,3,1,889,1600,2,1056,0,1,0,1,0,0,0,0,0,0,0,0,27.04201878,84.46478873,0,5.108915493,3,
25,3,1,889,1600,2,2487,1420,2,1,1,0,0,0,0,0,0,0,0,26.21435185,82.3125,0,5.203989583,3,
25,3,1,889,1600,2,4978,2473,4,2,1,0,0,0,0,0,0,0,0,24.13698126,82.15662651,0,6.177162651,3,
25,3,1,889,1600,2,9335,4340,7,3,1,0,0,0,0,0,0,0,0,25.45929119,84.13793103,0.003503448,7.822934483,2,
25,4,1,3573,1600,2,799,0,1,0,1,0,0,0,0,0,0,0,0,20.63909465,93.14814815,0,8.011240741,6,
25,4,1,3573,1600,2,2207,1397,2,1,1,0,0,0,0,0,0,0,0,18.79403073,66.32978723,0,8.495319149,6,
25,4,1,3573,1600,2,5105,2884,4,2,1,0,0,0,0,0,0,0,0,13.88344847,65.2746114,0,6.296518135,5,
25,4,1,3573,1600,2,11179,6063,8,4,1,0,0,0,0,0,0,0,0,15.11946502,70.65925926,0,6.457093827,5,
25,5,1,3079,1600,2,1588,0,1,0,1,0,0,0,0,0,0,0,0,20.06832814,88.05607477,0,3.597672897,5,
25,5,1,3079,1600,2,3022,1428,2,1,1,0,0,1,1,0,1,0,0,20.49965278,83.04166667,0,3.20490625,5,
25,5,1,3079,1600,2,5867,2839,4,2,1,0,0,0,0,0,0,0,0,20.69570175,84.33684211,0,6.184942105,4,
25,5,1,3079,1600,2,10260,4384,7,3,1,0,0,0,0,0,0,0,0,19.13606371,84.86348123,0,8.842911263,2,
26,3,1,889,2400,2,1071,0,1,0,1,0,0,0,0,0,0,0,0,27.11049383,84.08333333,0,5.172125,3,
26,3,1,889,2400,2,4999,3918,4,2,1,0,1,1,2,1,1,1,0,24.87947413,82.28625954,0,5.828568702,3,
26,3,1,889,2400,2,9351,4330,7,3,1,0,0,0,0,0,0,0,0,25.45371011,84.19377163,0.003515571,7.780366782,2,
26,4,1,3573,2400,2,815,0,1,0,1,0,0,0,0,0,0,0,0,20.64383838,92.81818182,0,7.982672727,6,
26,4,1,3573,2400,2,2225,1396,2,1,1,0,0,0,0,0,0,0,0,18.74946809,66.05319149,0,8.568968085,7,
26,4,1,3573,2400,2,5120,2881,4,2,1,0,0,0,0,0,0,0,0,13.90100748,65.31606218,0,6.278165803,5,
26,4,1,3573,2400,2,11198,6067,8,4,1,0,0,0,0,0,0,0,0,15.14365079,70.51724138,0,6.462206897,5,
26,5,1,3079,2400,2,1578,0,1,0,1,0,0,0,0,0,0,0,0,20.06832814,88.05607477,0,3.597672897,5,
26,5,1,3079,2400,2,3010,1427,2,1,1,0,0,0,0,0,0,0,0,20.5083912,82.98958333,0,3.24515625,5,
26,5,1,3079,2400,2,5880,2862,4,2,1,0,0,0,0,0,0,0,0,20.66105294,84.37696335,0,6.20482199,4,
26,5,1,3079,2400,2,10245,4357,7,3,1,0,0,0,0,0,0,0,0,19.1475945,84.8419244,0,8.831762887,2,
27,3,1,889,2400,2,1106,0,1,0,1,0,0,3,3,0,3,0,0,27.28444444,83.12,0,5.373106667,3,
27,3,1,889,2400,2,5070,3950,4,2,1,0,0,1,1,0,1,0,0,24.890587,82.23396226,0,5.957607547,3,
27,3,1,889,2400,2,9386,4284,7,3,1,0,1,0,1,0,1,0,1,25.42381507,84.42307692,0.003552448,7.637367133,2,
27,4,1,3573,2400,2,903,0,1,0,1,0,0,0,0,0,0,0,0,20.771949,90.63934426,0,8.100147541,6,
27,4,1,3573,2400,2,2297,1382,2,1,1,0,0,1,1,1,0,0,0,18.50280765,64.61290323,0,8.678419355,7,
27,4,1,3573,2400,2,5182,2867,4,2,1,0,0,0,0,0,0,0,0,13.94716435,65.58854167,0,6.26390625,5,
27,4,1,3573,2400,2,11264,6072,8,4,1,0,0,0,0,0,0,0,0,15.15785441,70.33251232,0,6.401534483,5,
27,5,1,3079,2400,2,1561,0,1,0,1,0,0,0,0,0,0,0,0,20.02640212,88.0952381,0,3.517466667,5,
27,5,1,3079,2400,2,2996,1426,2,1,1,0,0,0,0,0,0,0,0,20.52158565,82.90625,0,3.26025,5,
27,5,1,3079,2400,2,5906,2902,4,2,1,0,0,1,1,0,1,0,0,20.59392898,84.51546392,0,6.242484536,4,
27,5,1,3079,2400,2,10220,4300,7,3,1,0,0,0,0,0,0,0,0,19.17829861,84.78819444,0,8.816427083,2,
28,3,1,889,2400,2,1088,0,1,0,1,1,0,21,21,9,12,0,0,27.18515982,83.69863014,0,5.211547945,3,
28,3,1,889,2400,2,2640,1537,2,1,1,0,0,4,4,1,3,0,0,26.43963675,80.25,0,5.531278846,3,
28,3,1,889,2400,2,5026,2363,4,2,1,0,0,0,0,0,0,0,0,23.8488819,83.65408805,0,6.111924528,3,
28,3,1,889,2400,2,9367,4310,7,3,1,0,0,0,0,0,0,0,0,25.45726644,84.21799308,0.003515571,7.744712803,2,
28,5,1,3079,2400,2,5892,0,4,0,1,0,0,1,1,0,1,0,0,20.44153976,85.05583756,0,4.776060914,5,
28,5,1,3079,2400,2,10233,4331,7,3,1,0,0,0,0,0,0,0,0,19.16431034,84.82068966,0,8.830572414,2,
29,3,1,889,3200,2,1150,0,1,0,1,1,0,18,18,2,15,0,0,27.36349206,82.66233766,0,5.492818182,3,
29,3,1,889,3200,2,2684,1521,2,1,1,0,0,1,1,0,1,0,0,26.27243797,80.59223301,0,5.328631068,3,
29,3,1,889,3200,2,5176,2471,4,2,1,0,2,1,3,1,2,1,1,24.11154618,82.95783133,0,6.58160241,3,
29,3,1,889,3200,2,9445,4251,7,3,1,0,0,0,0,0,0,0,0,25.39739828,84.59507042,0.003577465,7.500672535,2,
29,4,1,3573,3200,2,838,0,1,0,1,0,0,1,1,1,0,0,0,20.6714425,92.15789474,0,8.033052632,6,
29,4,1,3573,3200,2,2244,1390,2,1,1,0,0,0,0,0,0,0,0,18.67544803,65.67741935,0,8.595322581,7,
29,4,1,3573,3200,2,5137,2879,4,2,1,0,0,0,0,0,0,0,0,13.93701785,65.38860104,0,6.262316062,5,
29,4,1,3573,3200,2,11215,6069,8,4,1,0,0,0,0,0,0,0,0,15.14848112,70.4679803,0,6.450706897,5,
29,5,1,3079,3200,2,1532,0,1,0,1,1,0,22,22,2,20,0,0,20.0184466,87.9223301,0,3.471660194,5,
29,5,1,3079,3200,2,2967,1429,2,1,1,0,0,5,5,1,4,0,0,20.54293981,82.84375,0,3.238447917,5,
29,5,1,3079,3200,2,5952,2980,4,2,1,0,0,3,3,1,2,0,0,20.47958333,84.86,0,6.308785,4,
29,5,1,3079,3200,2,10185,4224,7,3,1,0,0,0,0,0,0,0,0,19.23398345,84.64539007,0,8.797907801,2,
30,3,1,889,3200,2,1124,0,1,0,0,0,0,0,0,0,0,0,0,27.32843567,82.86842105,0,5.446460526,3,
30,3,1,889,3200,2,5109,3973,4,2,1,0,0,0,0,0,0,0,0,24.87471698,82.27924528,0,5.971581132,3,
30,3,1,889,3200,2,9408,4279,7,3,0,0,0,0,0,0,0,0,0,25.42550505,84.45104895,0.003552448,7.592895105,2,
30,4,1,3573,3200,2,887,0,1,0,1,0,0,0,0,0,0,0,0,20.74435185,91.05,0,8.068783333,6,
30,4,1,3573,3200,2,2280,1384,2,1,1,0,0,0,0,0,0,0,0,18.54492234,64.86021505,0,8.685344086,7,
30,4,1,3573,3200,2,5167,2876,4,2,1,0,0,0,0,0,0,0,0,13.93041088,65.54166667,0,6.246296875,5,
30,4,1,3573,3200,2,11243,6066,8,4,1,0,0,0,0,0,0,0,0,15.15528188,70.37684729,0,6.421758621,5,
30,5,1,3079,3200,2,1551,0,1,0,1,0,0,0,0,0,0,0,0,20.02640212,88.0952381,0,3.517466667,5,
30,5,1,3079,3200,2,2986,1430,2,1,1,0,0,0,0,0,0,0,0,20.53472222,82.84375,0,3.25521875,5,
30,5,1,3079,3200,2,5924,2932,4,2,1,0,0,0,0,0,0,0,0,20.55654762,84.6377551,0,6.269964286,4,
30,5,1,3079,3200,2,10206,4268,7,3,1,0,0,0,0,0,0,0,0,19.19485237,84.74475524,0,8.804335664,2,
31,3,1,889,3200,2,1139,0,1,0,1,0,0,5,5,2,3,0,0,27.36349206,82.66233766,0,5.492818182,3,
31,3,1,889,3200,2,2665,1519,2,1,1,0,0,0,0,0,0,0,0,26.31323529,80.64705882,0,5.361931373,3,
31,3,1,889,3200,2,5147,2464,4,2,1,0,0,0,0,0,0,0,0,24.05249158,83.1030303,0,6.474151515,3,
31,3,1,889,3200,2,9423,4251,7,3,1,0,0,1,1,0,1,0,0,25.39970657,84.58098592,0.003577465,7.532985915,2,
31,4,1,3573,3200,2,861,0,1,0,1,0,,,1,,,,,20.69482759,91.81034483,0,8.03612069,6,
31,4,1,3573,3200,2,2261,1386,2,1,1,0,0,0,0,0,0,0,0,18.62434988,65.18085106,0,8.649468085,7,
31,4,1,3573,3200,2,5150,2873,4,2,1,0,0,1,1,0,1,0,0,13.91493056,65.49479167,0,6.242104167,5,
31,4,1,3573,3200,2,11227,6064,8,4,1,0,0,0,0,0,0,0,0,15.13319616,70.51111111,0,6.442385185,5,
31,5,1,3079,3200,2,1542,0,1,0,1,0,0,0,0,0,0,0,0,20.01778846,88.03846154,0,3.492461538,5,
31,5,1,3079,3200,2,2975,1428,2,1,1,0,0,0,0,0,0,0,0,20.52869416,83.02061856,0,3.279752577,5,
31,5,1,3079,3200,2,5940,2957,4,2,1,0,0,0,0,0,0,0,0,20.51764871,84.75252525,0,6.303393939,4,
31,5,1,3079,3200,2,10195,4245,7,3,1,0,0,0,0,0,0,0,0,19.21400626,84.6971831,0,8.798876761,2,
32,6,2,1619,50,1,1496,0,1,0,1,0,0,1,1,1,0,0,0,16.11732673,81.7029703,0,5.430960396,4,
32,6,2,1619,50,1,3006,1503,2,1,1,0,1,0,1,0,1,0,1,18.69235424,89.36633663,0,5.102584158,4,
32,6,2,1619,50,1,10173,7159,7,5,1,0,2,0,2,0,2,0,2,16.0119281,88.73529412,0.156882353,5.955985294,3,
32,7,2,3425,50,1,1655,0,1,0,1,0,5,1,6,1,5,1,4,18.29574575,87.84684685,0,4.009045045,3,
32,7,2,3425,50,1,3064,1400,2,1,1,0,2,2,4,2,2,0,2,19.58386525,85.93617021,0,4.271638298,4,
32,7,2,3425,50,1,10575,7500,7,5,1,0,0,1,1,1,0,0,0,10.67498337,85.9001996,0.081117764,8.432093812,5,
33,6,2,1619,50,2,1485,0,1,0,1,0,0,1,1,0,1,0,0,16.07761111,81.7,0,5.44985,4,
33,6,2,1619,50,2,2918,1419,2,1,1,0,2,0,2,1,1,1,1,18.56765046,89.78125,0,5.037958333,4,
33,6,2,1619,50,2,10262,7335,7,5,1,0,0,0,0,0,0,0,0,16.118602,88.42827869,0.15302459,5.980094262,3,
33,7,2,3425,50,2,1566,0,1,0,1,0,4,1,5,2,3,2,2,18.06746032,88.34285714,0,3.9514,3,
33,7,2,3425,50,2,3056,1480,2,1,1,0,0,0,0,0,0,0,0,19.70331089,85.65656566,0,4.242919192,4,
33,7,2,3425,50,2,10640,7577,7,5,1,0,2,1,3,1,2,0,2,10.75439404,85.33925049,0.080157791,8.46186785,5,
34,6,2,1619,50,3,1484,0,1,0,1,0,0,1,1,0,1,0,0,16.07761111,81.7,0,5.44985,4,
34,6,2,1619,50,3,2954,1462,2,1,1,0,2,0,2,1,1,1,1,18.61464646,89.62626263,0,5.023525253,4,
34,6,2,1619,50,3,10182,7220,7,5,1,0,1,0,1,0,1,0,1,16.06083391,88.64033264,0.155251559,5.966037422,3,
34,7,2,3425,50,3,1603,0,1,0,1,0,6,1,7,1,6,1,5,18.15653292,88.21296296,0,3.9445,3,
34,7,2,3425,50,3,3024,1411,2,1,1,0,4,0,4,1,3,1,3,19.61339181,85.84210526,0,4.106347368,4,
34,7,2,3425,50,3,10567,7536,7,5,1,0,0,1,1,0,1,0,0,10.73809366,85.95228628,0.080795229,8.449779324,5,
35,6,2,1619,50,4,1502,0,1,0,1,0,0,0,0,0,0,0,0,16.11732673,81.7029703,0,5.430960396,4,
35,6,2,1619,50,4,2981,1468,2,1,1,0,8,1,9,1,8,1,7,18.6469697,89.55555556,0,5.106464646,4,
35,6,2,1619,50,4,10249,7247,7,5,1,0,0,1,1,1,0,0,0,16.06205625,88.52489627,0.154929461,5.976707469,3,
35,7,2,3425,50,4,1644,0,1,0,1,0,3,2,5,3,2,2,1,18.24424242,87.99090909,0,3.981090909,3,
35,7,2,3425,50,4,2987,1334,2,1,1,0,2,1,3,0,3,0,2,19.47740741,86.16666667,0,3.921244444,4,
35,7,2,3425,50,4,10631,7635,7,5,1,0,3,0,3,1,2,1,2,10.84187364,85.51568627,0.079686275,8.468915686,5,
36,6,2,1619,100,1,1508,0,1,0,1,0,0,1,1,0,1,0,0,16.16530501,81.67647059,0,5.417176471,4,
36,6,2,1619,100,1,3016,1502,2,1,1,0,2,1,3,2,1,2,0,18.71424642,89.31683168,0,5.164752475,4,
36,6,2,1619,100,1,10163,7128,7,5,1,0,1,0,1,1,0,1,0,15.99869006,88.76,0.157212632,5.947848421,3,
36,7,2,3425,100,1,1665,0,1,0,1,0,4,0,4,0,4,0,4,18.35168651,87.70535714,0,4.0264375,3,
36,7,2,3425,100,1,3076,1403,2,1,1,0,2,0,2,0,2,0,2,19.63362573,85.77894737,0,4.357168421,4,
36,7,2,3425,100,1,10584,7502,7,5,1,0,0,0,0,0,0,0,0,10.67498337,85.9001996,0.081117764,8.432093812,5,
37,6,2,1619,100,2,1474,0,1,0,1,0,0,1,1,1,0,0,0,16.0459596,81.66666667,0,5.477252525,4,
37,6,2,1619,100,2,2910,1427,2,1,1,0,1,1,2,0,2,0,1,18.56493056,89.75,0,5.024541667,4,
37,6,2,1619,100,2,10272,7355,7,5,1,0,0,0,0,0,0,0,0,16.135839,88.38571429,0.1524,5.978685714,3,
37,7,2,3425,100,2,1558,0,1,0,1,0,0,1,1,0,1,0,0,18.06746032,88.34285714,0,3.9514,3,
37,7,2,3425,100,2,3048,1483,2,1,1,0,1,0,1,0,1,0,1,19.698,85.73,0,4.24396,4,
37,7,2,3425,100,2,10650,7596,7,5,1,0,0,0,0,0,0,0,0,10.77854331,85.32086614,0.08,8.469931102,5,
38,6,2,1619,100,3,1471,0,1,0,1,0,0,0,0,0,0,0,0,16.0459596,81.66666667,0,5.477252525,4,
38,6,2,1619,100,3,2946,1465,2,1,1,0,0,0,0,0,0,0,0,18.59314059,89.68367347,0,5.005785714,4,
38,6,2,1619,100,3,10191,7238,7,5,1,0,0,0,0,0,0,0,0,16.06083391,88.64033264,0.155251559,5.966037422,3,
38,7,2,3425,100,3,1593,0,1,0,1,0,6,0,6,2,4,2,4,18.12165109,88.28037383,0,3.937728972,3,
38,7,2,3425,100,3,3017,1416,2,1,1,0,0,1,1,0,1,0,0,19.63119213,85.8125,0,4.1055,4,
38,7,2,3425,100,3,10560,7537,7,5,1,0,0,0,0,0,0,0,0,10.75960097,85.94444444,0.080634921,8.4525,5,
39,6,2,1619,100,4,1514,0,1,0,1,0,0,0,0,0,0,0,0,16.16530501,81.67647059,0,5.417176471,4,
39,6,2,1619,100,4,2983,1461,2,1,1,0,0,0,0,0,0,0,0,18.6469697,89.55555556,0,5.106464646,4,
39,6,2,1619,100,4,10242,7252,7,5,1,0,0,0,0,0,0,0,0,16.07362549,88.50517598,0.154608696,5.978333333,3,
39,7,2,3425,100,4,1634,0,1,0,1,0,1,0,1,0,1,0,1,18.24424242,87.99090909,0,3.981090909,3,
39,7,2,3425,100,4,2980,1337,2,1,1,0,1,0,1,0,1,0,1,19.51154321,86,0,3.914088889,4,
39,7,2,3425,100,4,10622,7636,7,5,1,0,0,0,0,0,0,0,0,10.84187364,85.51568627,0.079686275,8.468915686,5,
40,6,2,1619,200,1,1516,0,1,0,1,0,0,0,0,0,0,0,0,16.16530501,81.67647059,0,5.417176471,4,
40,6,2,1619,200,1,3027,1503,2,1,1,0,0,0,0,0,0,0,0,18.72772277,89.26732673,0,5.23170297,4,
40,6,2,1619,200,1,10153,7118,7,5,1,0,0,0,0,0,0,0,0,15.99501875,88.77848101,0.157544304,5.948168776,3,
40,7,2,3425,200,1,1674,0,1,0,1,0,1,1,2,0,2,0,1,18.35168651,87.70535714,0,4.0264375,3,
40,7,2,3425,200,1,3084,1401,2,1,1,0,1,0,1,0,1,0,1,19.58120567,85.92553191,0,4.340148936,4,
40,7,2,3425,200,1,10593,7501,7,5,1,0,0,0,0,0,0,0,0,10.65937015,85.81836327,0.081117764,8.425345309,5,
41,6,2,1619,200,2,1463,0,1,0,1,0,0,0,0,0,0,0,0,16.0459596,81.66666667,0,5.477252525,4,
41,6,2,1619,200,2,2903,1431,2,1,1,0,0,0,0,0,0,0,0,18.56036655,89.74226804,0,5.007597938,4,
41,6,2,1619,200,2,10280,7371,7,5,1,0,0,0,0,0,0,0,0,16.135839,88.38571429,0.1524,5.978685714,3,
41,7,2,3425,200,2,1550,0,1,0,1,0,0,0,0,0,0,0,0,18.05683761,88.29807692,0,3.947596154,3,
41,7,2,3425,200,2,3042,1485,2,1,1,0,0,0,0,0,0,0,0,19.64666667,85.96,0,4.17473,4,
41,7,2,3425,200,2,10659,7612,7,5,1,0,0,0,0,0,0,0,0,10.77854331,85.32086614,0.08,8.469931102,5,
42,6,2,1619,200,3,1461,0,1,0,1,0,0,1,1,1,0,0,0,16.02477324,81.59183673,0,5.498642857,4,
42,6,2,1619,200,3,2939,1471,2,1,1,0,0,0,0,0,0,0,0,18.58838384,89.67676768,0,4.989373737,4,
42,6,2,1619,200,3,10202,7257,7,5,1,0,0,0,0,0,0,0,0,16.07671958,88.59834369,0.154608696,5.966666667,3,
42,7,2,3425,200,3,1586,0,1,0,1,0,0,0,0,0,0,0,0,18.09145702,88.33018868,0,3.93690566,3,
42,7,2,3425,200,3,3008,1416,2,1,1,0,0,2,2,0,2,0,0,19.61070175,85.85263158,0,4.045336842,4,
42,7,2,3425,200,3,10548,7532,7,5,1,0,1,1,2,1,1,0,1,10.74853104,86.05765408,0.080795229,8.446258449,5,
43,6,2,1619,200,4,1524,0,1,0,1,0,0,3,3,0,3,0,0,16.21817691,81.63106796,0,5.416165049,4,
43,6,2,1619,200,4,2975,1443,2,1,1,0,0,2,2,1,1,0,0,18.59163803,89.77319588,0,5.100546392,4,
43,6,2,1619,200,4,10235,7253,7,5,1,0,0,1,1,0,1,0,0,16.06449977,88.54979253,0.154929461,5.97403527,3,
43,7,2,3425,200,4,1627,0,1,0,1,0,0,0,0,0,0,0,0,18.19673802,88.11926606,0,3.964440367,3,
43,7,2,3425,200,4,2974,1341,2,1,1,0,0,0,0,0,0,0,0,19.51154321,86,0,3.914088889,4,
43,7,2,3425,200,4,10615,7636,7,5,1,0,0,0,0,0,0,0,0,10.84755991,85.63921569,0.079686275,8.453447059,5,
44,6,2,1619,400,1,1527,0,1,0,1,0,0,0,0,0,0,0,0,16.21817691,81.63106796,0,5.416165049,4,
44,6,2,1619,400,1,3036,1505,2,1,1,0,0,1,1,1,0,0,0,18.72772277,89.26732673,0,5.23170297,4,
44,6,2,1619,400,1,10144,7099,7,5,1,0,0,1,1,0,1,0,0,15.97964925,88.81567797,0.158211864,5.939262712,3,
44,7,2,3425,400,1,1685,0,1,0,1,0,0,0,0,0,0,0,0,18.40988201,87.55752212,0,4.05919469,3,
44,7,2,3425,400,1,3095,1403,2,1,1,0,1,1,2,1,1,0,1,19.6328655,85.77894737,0,4.419873684,4,
44,7,2,3425,400,1,10530,7429,7,5,1,0,0,0,0,0,0,0,0,10.61317907,86.27162978,0.081770624,8.410873239,5,
45,6,2,1619,400,2,1451,0,1,0,1,0,0,0,0,0,0,0,0,16.02477324,81.59183673,0,5.498642857,4,
45,6,2,1619,400,2,2895,1433,2,1,1,0,0,0,0,0,0,0,0,18.54404353,89.75257732,0,4.999298969,4,
45,6,2,1619,400,2,10291,7389,7,5,1,0,0,0,0,0,0,0,0,16.15063234,88.35772358,0.151780488,5.978270325,3,
45,7,2,3425,400,2,1542,0,1,0,1,0,0,0,0,0,0,0,0,18.05846818,88.19417476,0,3.931213592,3,
45,7,2,3425,400,2,3034,1485,2,1,1,0,0,1,1,1,0,0,0,19.64666667,85.96,0,4.17473,4,
45,7,2,3425,400,2,10668,7627,7,5,1,0,0,0,0,0,0,0,0,10.80982571,85.21764706,0.079686275,8.472072549,5,
46,6,2,1619,400,3,1448,0,1,0,1,0,0,0,0,0,0,0,0,16.02477324,81.59183673,0,5.498642857,4,
46,6,2,1619,400,3,2930,1472,2,1,1,0,0,0,0,0,0,0,0,18.55774411,89.74747475,0,4.981242424,4,
46,6,2,1619,400,3,10212,7274,7,5,1,0,0,0,0,0,0,0,0,16.08420569,88.55991736,0.154289256,5.970971074,3,
46,7,2,3425,400,3,1580,0,1,0,1,0,0,0,0,0,0,0,0,18.09145702,88.33018868,0,3.93690566,3,
46,7,2,3425,400,3,2998,1413,2,1,1,0,0,0,0,0,0,0,0,19.62112269,85.86458333,0,4.028354167,4,
46,7,2,3425,400,3,10540,7533,7,5,1,0,0,0,0,0,0,0,0,10.75733378,86.16898608,0.080795229,8.44593837,5,
47,6,2,1619,400,4,1535,0,1,0,1,0,0,1,1,1,0,0,0,16.21817691,81.63106796,0,5.416165049,4,
47,6,2,1619,400,4,2965,1421,2,1,1,0,0,1,1,0,1,0,0,18.56018519,89.90625,0,5.098333333,4,
47,6,2,1619,400,4,10225,7252,7,5,1,0,0,0,0,0,0,0,0,16.07440764,88.53416149,0.154608696,5.977666667,3,
47,7,2,3425,400,4,1620,0,1,0,1,0,0,0,0,0,0,0,0,18.19673802,88.11926606,0,3.964440367,3,
47,7,2,3425,400,4,2966,1340,2,1,1,0,0,0,0,0,0,0,0,19.55030864,85.81111111,0,3.937344444,4,
47,7,2,3425,400,4,10606,7633,7,5,1,0,0,0,0,0,0,0,0,10.84755991,85.63921569,0.079686275,8.453447059,5,
48,6,2,1619,800,4,1568,0,1,0,1,0,0,0,0,0,0,0,0,16.40838574,81.36792453,0,5.474,4,
48,6,2,1619,800,4,3078,1498,2,1,1,0,0,1,1,1,0,0,0,18.75214521,89.14851485,0,5.330534653,4,
48,6,2,1619,800,4,10275,7187,7,5,1,0,0,0,0,0,0,0,0,16.00158066,88.61924686,0.156225941,5.940495816,3,
48,7,2,3425,800,4,1716,0,1,0,1,0,0,0,0,0,0,0,0,18.52700483,87.23478261,0,4.1202,3,
48,7,2,3425,800,4,3135,1410,2,1,1,0,0,0,0,0,0,0,0,19.62725146,85.83157895,0,4.677473684,4,
48,7,2,3425,800,4,10664,7522,7,5,1,0,0,0,0,0,0,0,0,10.62675061,85.38170974,0.080795229,8.41200994,5,
49,6,2,1619,800,4,1549,0,1,0,1,0,0,0,0,0,0,0,0,16.27606838,81.56730769,0,5.426009615,4,
49,6,2,1619,800,4,3047,1486,2,1,1,0,0,0,0,0,0,0,0,18.70511111,89.36,0,5.26792,4,
49,6,2,1619,800,4,10263,7197,7,5,1,0,0,0,0,0,0,0,0,16.0197054,88.5908142,0.155899791,5.953638831,3,
49,7,2,3425,800,4,1698,0,1,0,1,0,0,0,0,0,0,0,0,18.46661793,87.40350877,0,4.094201754,3,
49,7,2,3425,800,4,3115,1401,2,1,1,0,0,0,0,0,0,0,0,19.57316785,85.95744681,0,4.437776596,4,
49,7,2,3425,800,4,10652,7528,7,5,1,0,0,0,0,0,0,0,0,10.6463552,85.44532803,0.080795229,8.431854871,5,
50,6,2,1619,800,4,1541,0,1,0,1,0,0,0,0,0,0,0,0,16.27606838,81.56730769,0,5.426009615,4,
50,6,2,1619,800,4,3034,1486,2,1,1,0,0,0,0,0,0,0,0,18.69888889,89.39,0,5.23089,4,
50,6,2,1619,800,4,10251,7207,7,5,1,0,0,0,0,0,0,0,0,16.02390397,88.60125261,0.155899791,5.958008351,3,
50,7,2,3425,800,4,1684,0,1,0,1,0,0,0,0,0,0,0,0,18.40988201,87.55752212,0,4.05919469,3,
50,7,2,3425,800,4,3097,1401,2,1,1,0,1,0,1,0,1,0,1,19.57653664,85.93617021,0,4.384680851,4,
50,7,2,3425,800,4,10641,7532,7,5,1,0,0,0,0,0,0,0,0,10.66429203,85.52286282,0.080795229,8.4392167,5,
51,6,2,1619,1600,4,1552,0,1,0,1,0,0,0,0,0,0,0,0,16.27606838,81.56730769,0,5.426009615,4,
51,6,2,1619,1600,4,3024,1472,2,1,1,0,0,0,0,0,0,0,0,18.66313131,89.53535354,0,5.218676768,4,
51,6,2,1619,1600,4,10239,7207,7,5,1,0,0,0,0,0,0,0,0,16.03712963,88.57083333,0.155575,5.96806875,3,
51,7,2,3425,1600,4,1611,0,1,0,1,0,0,0,0,0,0,0,0,18.15653292,88.21296296,0,3.9445,3,
51,7,2,3425,1600,4,3085,1403,2,1,1,0,0,0,0,0,0,0,0,19.58120567,85.92553191,0,4.340148936,4,
51,7,2,3425,1600,4,10631,7536,7,5,1,0,0,0,0,0,0,0,0,10.68154407,85.60238569,0.080795229,8.438576541,5,
52,6,2,1619,1600,4,1565,0,1,0,1,0,0,0,0,0,0,0,0,16.33952381,81.47619048,0,5.447933333,4,
52,6,2,1619,1600,4,2988,1397,2,1,1,0,0,0,0,0,0,0,0,18.45330969,90.35106383,0,5.040670213,4,
52,6,2,1619,1600,4,10214,7219,7,5,1,0,0,0,0,0,0,0,0,16.04398148,88.6125,0.155575,5.967733333,3,
52,7,2,3425,1600,4,1634,0,1,0,1,0,0,0,0,0,0,0,0,18.24424242,87.99090909,0,3.981090909,3,
52,7,2,3425,1600,4,3060,1414,2,1,1,0,0,0,0,0,0,0,0,19.66944444,85.66666667,0,4.3168125,4,
52,7,2,3425,1600,4,10611,7543,7,5,1,0,0,0,0,0,0,0,0,10.72416226,85.6547619,0.080634921,8.445791667,5,
53,6,2,1619,2400,4,1562,0,1,0,1,0,0,1,1,0,1,0,0,16.33952381,81.47619048,0,5.447933333,4,
53,6,2,1619,2400,4,2970,1395,2,1,1,0,0,0,0,0,0,0,0,18.47446809,90.25531915,0,5.056085106,4,
53,6,2,1619,2400,4,10202,7218,7,5,1,0,0,0,0,0,0,0,0,16.04804398,88.63125,0.155575,5.96505,3,
53,7,2,3425,2400,4,1619,0,1,0,1,0,0,1,1,0,1,0,0,18.19673802,88.11926606,0,3.964440367,3,
53,7,2,3425,2400,4,3050,1418,2,1,1,0,0,0,0,0,0,0,0,19.65422454,85.71875,0,4.259791667,4,
53,7,2,3425,2400,4,10602,7545,7,5,1,0,0,0,0,0,0,0,0,10.73745591,85.74404762,0.080634921,8.447708333,5,
54,6,2,1619,2400,4,1615,0,1,0,1,0,0,0,0,0,0,0,0,16.63797146,80.95412844,0,5.614321101,4,
54,6,2,1619,2400,4,3012,1388,2,1,1,0,0,0,0,0,0,0,0,18.39869976,90.57446809,0,4.99956383,4,
54,6,2,1619,2400,4,10232,7210,7,5,1,0,0,0,0,0,0,0,0,16.0409375,88.59166667,0.155575,5.971758333,3,
54,7,2,3425,2400,4,1660,0,1,0,1,0,0,0,0,0,0,0,0,18.29574575,87.84684685,0,4.009045045,3,
54,7,2,3425,2400,4,3070,1401,2,1,1,0,0,0,0,0,0,0,0,19.58386525,85.93617021,0,4.271638298,4,
54,7,2,3425,2400,4,10620,7537,7,5,1,0,0,0,0,0,0,0,0,10.70858686,85.5734127,0.080634921,8.446430556,5,
55,6,2,1619,2400,4,1593,0,1,0,1,0,0,0,0,0,0,0,0,16.48317757,81.24299065,0,5.508607477,4,
55,6,2,1619,2400,4,3000,1387,2,1,1,0,0,0,0,0,0,0,0,18.3567503,90.72043011,0,4.94772043,4,
55,6,2,1619,2400,4,10190,7180,7,5,1,0,0,0,0,0,0,0,0,16.0172956,88.70859539,0.156553459,5.958350105,3,
55,7,2,3425,2400,4,1648,0,1,0,1,0,0,0,0,0,0,0,0,18.29574575,87.84684685,0,4.009045045,3,
55,7,2,3425,2400,4,3035,1376,2,1,1,0,0,0,0,0,0,0,0,19.54647551,86.03225806,0,4.134064516,4,
55,7,2,3425,2400,4,10592,7546,7,5,1,0,0,0,0,0,0,0,0,10.73745591,85.74404762,0.080634921,8.447708333,5,
56,6,2,1619,3200,4,1536,0,1,0,1,0,0,1,1,1,0,0,0,16.21817691,81.63106796,0,5.416165049,4,
56,6,2,1619,3200,4,2945,1402,2,1,1,0,0,0,0,0,0,0,0,18.51282506,90.06382979,0,5.052659574,4,
56,6,2,1619,3200,4,10172,7217,7,5,1,0,0,0,0,0,0,0,0,16.05560185,88.66666667,0.155575,5.963708333,3,
56,7,2,3425,3200,4,1598,0,1,0,1,0,0,0,0,0,0,0,0,18.12165109,88.28037383,0,3.937728972,3,
56,7,2,3425,3200,4,3015,1410,2,1,1,0,0,0,0,0,0,0,0,19.61339181,85.84210526,0,4.106347368,4,
56,7,2,3425,3200,4,10575,7552,7,5,1,0,0,0,0,0,0,0,0,10.77062706,85.83366337,0.080475248,8.454253465,5,
57,6,2,1619,3200,4,1545,0,1,0,1,0,0,0,0,0,0,0,0,16.27606838,81.56730769,0,5.426009615,4,
57,6,2,1619,3200,4,2957,1397,2,1,1,0,0,0,0,0,0,0,0,18.49669031,90.15957447,0,5.056085106,4,
57,6,2,1619,3200,4,10180,7213,7,5,1,0,0,0,0,0,0,0,0,16.05112269,88.65,0.155575,5.964379167,3,
57,7,2,3425,3200,4,1607,0,1,0,1,0,0,0,0,0,0,0,0,18.15653292,88.21296296,0,3.9445,3,
57,7,2,3425,3200,4,3025,1408,2,1,1,0,0,1,1,0,1,0,0,19.61339181,85.84210526,0,4.106347368,4,
57,7,2,3425,3200,4,10581,7548,7,5,1,0,0,0,0,0,0,0,0,10.7491843,85.84126984,0.080634921,8.451541667,5,
58,6,2,1619,3200,4,1480,0,1,0,1,0,0,0,0,0,0,0,0,16.07761111,81.7,0,5.44985,4,
58,6,2,1619,3200,4,2892,1402,2,1,1,0,0,0,0,0,0,0,0,18.56064327,89.73684211,0,5.033368421,4,
58,6,2,1619,3200,4,10126,7224,7,5,1,0,0,0,0,0,0,0,0,16.07713098,88.7047817,0.155251559,5.947627859,3,
58,7,2,3425,3200,4,1540,0,1,0,1,0,0,0,0,0,0,0,0,18.05846818,88.19417476,0,3.931213592,3,
58,7,2,3425,3200,4,2964,1415,2,1,1,0,0,0,0,0,0,0,0,19.58327485,85.95789474,0,3.952126316,4,
58,7,2,3425,3200,4,10534,7560,7,5,1,0,0,0,0,0,0,0,0,10.79275028,86.19207921,0.080475248,8.433211881,5,
59,6,2,1619,3600,4,1502,0,1,0,1,0,0,0,0,0,0,0,0,16.11732673,81.7029703,0,5.430960396,4,
59,6,2,1619,3600,4,2912,1403,2,1,1,0,0,0,0,0,0,0,0,18.54184397,89.88297872,0,5.064648936,4,
59,6,2,1619,3600,4,10140,7222,7,5,1,0,0,0,0,0,0,0,0,16.0666088,88.68125,0.155575,5.957670833,3,
59,7,2,3425,3600,4,1561,0,1,0,1,0,0,0,0,0,0,0,0,18.06746032,88.34285714,0,3.9514,3,
59,7,2,3425,3600,4,2986,1419,2,1,1,0,0,0,0,0,0,0,0,19.60335648,85.94791667,0,3.961270833,4,
59,7,2,3425,3600,4,10553,7561,7,5,1,0,0,0,0,0,0,0,0,10.78760176,86.06138614,0.080475248,8.446920792,5,
60,6,2,1619,3600,4,1512,0,1,0,1,0,0,0,0,0,0,0,0,16.16530501,81.67647059,0,5.417176471,4,
60,6,2,1619,3600,4,2920,1399,2,1,1,0,0,1,1,0,1,0,0,18.55163743,89.86315789,0,5.053705263,4,
60,6,2,1619,3600,4,10152,7223,7,5,1,0,0,0,0,0,0,0,0,16.06828367,88.67567568,0.155251559,5.956330561,3,
60,7,2,3425,3600,4,1570,0,1,0,1,0,0,0,0,0,0,0,0,18.06746032,88.34285714,0,3.9514,3,
60,7,2,3425,3600,4,2994,1414,2,1,1,0,0,0,0,0,0,0,0,19.60789474,85.87368421,0,3.957210526,4,
60,7,2,3425,3600,4,10559,7558,7,5,1,0,0,0,0,0,0,0,0,10.77963696,85.94257426,0.080475248,8.457122772,5,
61,6,2,1619,3600,4,1492,0,1,0,1,0,0,0,0,0,0,0,0,16.11732673,81.7029703,0,5.430960396,4,
61,6,2,1619,3600,4,2904,1404,2,1,1,0,0,0,0,0,0,0,0,18.55812865,89.8,0,5.048621053,4,
61,6,2,1619,3600,4,10138,7228,7,5,1,0,0,0,0,0,0,0,0,16.07264957,88.68607069,0.155251559,5.953987526,3,
61,7,2,3425,3600,4,1551,0,1,0,1,0,0,0,0,0,0,0,0,18.05683761,88.29807692,0,3.947596154,3,
61,7,2,3425,3600,4,2976,1417,2,1,1,0,0,0,0,0,0,0,0,19.59549708,85.91578947,0,3.935178947,4,
61,7,2,3425,3600,4,10546,7566,7,5,1,0,0,0,0,0,0,0,0,10.80393061,86.07905138,0.080316206,8.438181818,5,
62,6,2,1619,3600,4,1524,0,1,0,1,0,0,0,0,0,0,0,0,16.21817691,81.63106796,0,5.416165049,4,
62,6,2,1619,3600,4,2931,1397,2,1,1,0,0,0,0,0,0,0,0,18.52547281,89.9787234,0,5.064648936,4,
62,6,2,1619,3600,4,10162,7219,7,5,1,0,0,0,0,0,0,0,0,16.06119213,88.67708333,0.155575,5.960354167,3,
62,7,2,3425,3600,4,1582,0,1,0,1,0,0,0,0,0,0,0,0,18.09145702,88.33018868,0,3.93690566,3,
62,7,2,3425,3600,4,3002,1407,2,1,1,0,0,0,0,0,0,0,0,19.61070175,85.85263158,0,4.045336842,4,
62,7,2,3425,3600,4,10568,7555,7,5,1,0,0,0,0,0,0,0,0,10.75960097,85.94444444,0.080634921,8.4525,5,
1001,5,1,3079,13600,1,6100,0,4,0,1,0,0,0,0,0,0,0,0,20.26391612,85.16911765,0,4.992578431,3,
1001,6,2,1619,12000,1,10440,0,7,0,1,0,0,1,1,,,0,0,16.55786571,87.16834532,0.107447482,5.815227338,3,
1001,7,2,3425,12000,1,3350,0,2,0,1,0,0,0,0,0,0,0,0,19.46262401,85.22321429,0,5.338875,3,
1001,7,2,3425,12000,1,11810,8450,8,6,1,0,0,0,0,0,0,0,0,10.11278644,85.13691508,0.070433276,8.352188908,3,
10010,5,1,3079,13600,1,6100,0,4,0,1,0,0,5,5,,,0,0,20.26391612,85.16911765,0,4.992578431,3,
10010,6,2,1619,12000,1,10440,0,7,0,1,0,1,5,6,,,0,1,16.55786571,87.16834532,0.107447482,5.815227338,3,
10010,7,2,3425,12000,1,3350,0,2,0,1,0,0,0,0,0,0,0,0,19.46262401,85.22321429,0,5.338875,3,
10010,7,2,3425,12000,1,11810,8450,8,6,1,0,0,1,1,,,0,0,10.11278644,85.13691508,0.070433276,8.352188908,3,
10011,5,1,3079,13600,1,6100,0,4,0,1,0,0,0,0,0,0,0,0,20.26391612,85.16911765,0,4.992578431,3,
10011,6,2,1619,12000,1,10440,0,7,0,1,0,0,0,0,0,0,0,0,16.55786571,87.16834532,0.107447482,5.815227338,3,
10011,7,2,3425,12000,1,3350,0,2,0,1,0,0,0,0,0,0,0,0,19.46262401,85.22321429,0,5.338875,3,
10011,7,2,3425,12000,1,11810,8450,8,6,1,0,0,0,0,0,0,0,0,10.11278644,85.13691508,0.070433276,8.352188908,3,
10012,5,1,3079,13600,1,6100,0,4,0,1,0,0,3,3,,,0,0,20.26391612,85.16911765,0,4.992578431,3,
10012,6,2,1619,12000,1,10440,0,7,0,1,0,0,0,0,0,0,0,0,16.55786571,87.16834532,0.107447482,5.815227338,3,
10012,7,2,3425,12000,1,3350,0,2,0,1,0,0,0,0,0,0,0,0,19.46262401,85.22321429,0,5.338875,3,
10012,7,2,3425,12000,1,11810,8450,8,6,1,0,0,0,0,0,0,0,0,10.11278644,85.13691508,0.070433276,8.352188908,3,
10013,5,1,3079,5900,1,6280,0,4,0,1,0,0,9,9,0,0,0,0,20.26391612,85.16911765,0,4.992578431,3,
10013,7,2,3425,5100,1,3350,0,2,0,1,0,0,0,0,0,0,0,0,19.46262401,85.22321429,0,5.338875,3,
10013,7,2,3425,5100,1,11930,8570,8,6,1,0,0,0,0,0,0,0,0,10.11278644,85.13691508,0.070433276,8.352188908,3,
10014,5,1,3079,5900,1,6280,0,4,0,1,0,0,1,1,,,0,0,20.26391612,85.16911765,0,4.992578431,3,
10014,7,2,3425,5100,1,3350,0,2,0,1,0,0,0,0,0,0,0,0,19.46262401,85.22321429,0,5.338875,3,
10014,7,2,3425,5100,1,11930,8570,8,6,1,0,0,0,0,0,0,0,0,10.11278644,85.13691508,0.070433276,8.352188908,3,
1002,5,1,3079,13600,1,6100,0,4,0,1,0,0,0,0,0,0,0,0,20.26391612,85.16911765,0,4.992578431,3,
1002,6,2,1619,12000,1,10440,0,7,0,1,0,0,0,0,0,0,0,0,16.55786571,87.16834532,0.107447482,5.815227338,3,
1002,7,2,3425,12000,1,3350,0,2,0,1,0,0,0,0,0,0,0,0,19.46262401,85.22321429,0,5.338875,3,
1002,7,2,3425,12000,1,11810,8450,8,6,1,0,0,0,0,0,0,0,0,10.11278644,85.13691508,0.070433276,8.352188908,3,
1003,5,1,3079,13600,1,6100,0,4,0,1,0,0,0,0,0,0,0,0,20.26391612,85.16911765,0,4.992578431,3,
1003,6,2,1619,12000,1,10440,0,7,0,1,0,0,1,1,,,0,0,16.55786571,87.16834532,0.107447482,5.815227338,3,
1003,7,2,3425,12000,1,3350,0,2,0,1,0,0,4,4,,,0,0,19.46262401,85.22321429,0,5.338875,3,
1003,7,2,3425,12000,1,11810,8450,8,6,1,0,0,0,0,0,0,0,0,10.11278644,85.13691508,0.070433276,8.352188908,3,
1004,5,1,3079,13600,1,6100,0,4,0,1,0,0,0,0,0,0,0,0,20.26391612,85.16911765,0,4.992578431,3,
1004,6,2,1619,12000,1,10440,0,7,0,1,0,0,3,3,,,0,0,16.55786571,87.16834532,0.107447482,5.815227338,3,
1004,7,2,3425,12000,1,3350,0,2,0,1,0,0,1,1,,,0,0,19.46262401,85.22321429,0,5.338875,3,
1004,7,2,3425,12000,1,11810,8450,8,6,1,0,0,1,1,,,0,0,10.11278644,85.13691508,0.070433276,8.352188908,3,
1005,5,1,3079,13600,1,6100,0,4,0,1,0,0,5,5,,,0,0,20.26391612,85.16911765,0,4.992578431,3,
1005,6,2,1619,12000,1,10440,0,7,0,1,0,0,6,6,,,0,0,16.55786571,87.16834532,0.107447482,5.815227338,3,
1005,7,2,3425,12000,1,3350,0,2,0,1,0,0,0,0,0,0,0,0,19.46262401,85.22321429,0,5.338875,3,
1005,7,2,3425,12000,1,11810,8450,8,6,1,0,0,3,3,,,0,0,10.11278644,85.13691508,0.070433276,8.352188908,3,
1006,5,1,3079,13600,1,6100,0,4,0,1,0,0,1,1,,,0,0,20.26391612,85.16911765,0,4.992578431,3,
1006,6,2,1619,12000,1,10440,0,7,0,1,0,0,1,1,,,0,0,16.55786571,87.16834532,0.107447482,5.815227338,3,
1006,7,2,3425,12000,1,3350,0,2,0,1,0,0,0,0,0,0,0,0,19.46262401,85.22321429,0,5.338875,3,
1006,7,2,3425,12000,1,11810,8450,8,6,1,0,0,0,0,0,0,0,0,10.11278644,85.13691508,0.070433276,8.352188908,3,
1007,5,1,3079,13600,1,6100,0,4,0,1,0,0,3,3,,,0,0,20.26391612,85.16911765,0,4.992578431,3,
1007,6,2,1619,12000,1,10440,0,7,0,1,0,0,3,3,,,0,0,16.55786571,87.16834532,0.107447482,5.815227338,3,
1007,7,2,3425,12000,1,3350,0,2,0,1,0,0,1,1,,,0,0,19.46262401,85.22321429,0,5.338875,3,
1007,7,2,3425,12000,1,11810,8450,8,6,1,0,0,1,1,,,0,0,10.11278644,85.13691508,0.070433276,8.352188908,3,
1008,5,1,3079,13600,1,6100,0,4,0,1,0,0,5,5,,,0,0,20.26391612,85.16911765,0,4.992578431,3,
1008,6,2,1619,12000,1,10440,0,7,0,1,0,1,1,2,,,0,1,16.55786571,87.16834532,0.107447482,5.815227338,3,
1008,7,2,3425,12000,1,3350,0,2,0,1,0,0,0,0,0,0,0,0,19.46262401,85.22321429,0,5.338875,3,
1008,7,2,3425,12000,1,11810,8450,8,6,1,0,0,0,0,0,0,0,0,10.11278644,85.13691508,0.070433276,8.352188908,3,
1009,5,1,3079,13600,1,6100,0,4,0,1,0,0,4,4,,,0,0,20.26391612,85.16911765,0,4.992578431,3,
1009,6,2,1619,12000,1,10440,0,7,0,1,0,0,0,0,0,0,0,0,16.55786571,87.16834532,0.107447482,5.815227338,3,
1009,7,2,3425,12000,1,3350,0,2,0,1,0,0,0,0,0,0,0,0,19.46262401,85.22321429,0,5.338875,3,
1009,7,2,3425,12000,1,11810,8450,8,6,1,0,0,2,2,,,0,0,10.11278644,85.13691508,0.070433276,8.352188908,3,

## Sheet: readmeReplicateBtoF-hives
LOC.ID = location of the hive
Replicate = replicate release
Orientation = for replicates B-D an Eastern orientation was laid out (=1), while for replicates E-F a Western orientated layout was made (= 2).
SHB.RELEASED = total number of SHBs released during replicate
Dist.M = distance of colony from release point in meters
Dir = indicates orientation of colony from release point. 1 = north, 2=east, 3 = south, 4 = west
t.since.release = time (minutes) since release of SHBs that an observation was made
t.since.last.OBS = time (minutes) since the previous observation was made. 0 given when it is the first observation of a replicate for the given hive
DAY.Since.REL = number of days since release of SHBs that an observation was made
Day.S.LastObs = number of days since the last observation was made
QUEEN = 1= coloy with ueen / 0= colony witout queen
REPLACED = when 1, colony was replaced
SHBDYED = number of marked SHBS recaptured
SHBNODYE = number of SHBS captured without marking
SHB.TOTAL = Total number of SHBs
T.M = Total number of males
T.F = Total number of females
D.M = total number of dye-marked males
D.F = total number of dye-marked females
TEMP= average temperature (C°)
RH = relative humidity (%)
RAIN = precipitation (mm)
WS = windspeed (km/h)
WDIR = wind direction 1 = north, 2 = northeast, 3 = east, 4 = southeast, 5 = south, 6= southwest, 7=west, 8= North east
remark
